# Supplementary material for: Morphological characters of immature stages of Palaearctic species of Cleopomiarus and Miarus and their systematic value in Mecinini (Coleoptera, Curculionidae, Curculioninae)
Source: Zookeys. 2018 Dec 18;(808):23–92. doi: 10.3897/zookeys.808.28172 (PMC6305772; doi:10.3897/zookeys.808.28172)
Supplement: XML Treatment for Cleopomiarus distinctus [file zookeys.808.28172-treatment2.xml]

<!DOCTYPE tp:taxon-treatment
  PUBLIC "-//TaxonX//DTD Taxonomic Treatment Publishing DTD v0 20100105//EN" "tax-treatment-NSO.dtd">
<tp:taxon-treatment xmlns:tp="http://www.plazi.org/taxpub"><tp:treatment-meta><kwd-group><label>Taxon classification</label><kwd><named-content xmlns:xlink="http://www.w3.org/1999/xlink" content-type="kingdom">Animalia</named-content></kwd><kwd><named-content xmlns:xlink="http://www.w3.org/1999/xlink" content-type="order">Coleoptera</named-content></kwd><kwd><named-content xmlns:xlink="http://www.w3.org/1999/xlink" content-type="family">Curculionidae</named-content></kwd></kwd-group><mixed-citation publication-type="journal"><person-group><name><surname>Skuhrovec</surname><given-names>Jiří</given-names></name><name><surname>Gosik</surname><given-names>Rafał</given-names></name><name><surname>Caldara</surname><given-names>Roberto</given-names></name><name><surname>Toševski</surname><given-names>Ivo</given-names></name><name><surname>Łętowski</surname><given-names>Jacek</given-names></name><name><surname>Szwaj</surname><given-names>Ewelina</given-names></name></person-group><article-title>Morphological characters of immature stages of Palaearctic species of <italic><tp:taxon-name><tp:taxon-name-part taxon-name-part-type="genus" reg="Cleopomiarus">Cleopomiarus</tp:taxon-name-part></tp:taxon-name></italic> and <italic><tp:taxon-name><tp:taxon-name-part taxon-name-part-type="genus" reg="Miarus">Miarus</tp:taxon-name-part></tp:taxon-name></italic> and their systematic value in <tp:taxon-name><tp:taxon-name-part taxon-name-part-type="tribe">Mecinini</tp:taxon-name-part></tp:taxon-name> (<tp:taxon-name><tp:taxon-name-part taxon-name-part-type="order">Coleoptera</tp:taxon-name-part></tp:taxon-name>, <tp:taxon-name><tp:taxon-name-part taxon-name-part-type="family">Curculionidae</tp:taxon-name-part></tp:taxon-name>, <tp:taxon-name><tp:taxon-name-part taxon-name-part-type="subfamily">Curculioninae</tp:taxon-name-part></tp:taxon-name>)</article-title><source>Zookeys</source><day>18</day><month>12</month><year>2018</year><volume>2018</volume><issue>808</issue><fpage>23</fpage><lpage>92</lpage><pub-id pub-id-type="doi">10.3897/zookeys.808.28172</pub-id></mixed-citation></tp:treatment-meta><tp:nomenclature><tp:taxon-name>
                <tp:taxon-name-part taxon-name-part-type="genus" reg="Cleopomiarus">Cleopomiarus</tp:taxon-name-part>
                <tp:taxon-name-part taxon-name-part-type="species" reg="distinctus">distinctus</tp:taxon-name-part>
              </tp:taxon-name><tp:taxon-authority>(Boheman, 1845)</tp:taxon-authority><xref ref-type="fig" rid="F1">Figures 1</xref><xref ref-type="fig" rid="F2">, 2</xref><xref ref-type="fig" rid="F3">, 3–4</xref><xref ref-type="fig" rid="F4">, 5–6</xref><xref ref-type="fig" rid="F5">, 7</xref><xref ref-type="fig" rid="F6">, 8–10</xref></tp:nomenclature><tp:treatment-sec sec-type="material" id="SECID0EV5AE"><title>Material examined.</title><p>17 L3 larvae: 7 exx., 29.07.2010, Gródek ad Hrubieszów, CE Poland, leg. E. Szwaj, det. J. Łętowski; 10 exx., ex seed capsules of <italic><tp:taxon-name><tp:taxon-name-part taxon-name-part-type="genus" reg="Campanula">Campanula</tp:taxon-name-part><tp:taxon-name-part taxon-name-part-type="species" reg="cervicaria">cervicaria</tp:taxon-name-part></tp:taxon-name></italic> L., 05.07.2017, Stara Planina, Babin Zub, east Serbia, leg. I. Toševski, all collected in association with adults det. R. Caldara. Accession numbers of sequenced specimens: <ext-link xmlns:xlink="http://www.w3.org/1999/xlink" ext-link-type="gen" xlink:href="MH558546" xlink:type="simple">MH558546</ext-link>.</p></tp:treatment-sec><tp:treatment-sec sec-type="description" id="SECID0EL6AE"><title>Description.</title><p><italic>Measurements</italic> (in mm). Body length: 4.43–5.57 (mean 4.90). Body width (metathorax or abdominal segments I–II) up to 1.37. Head width: 0.70–0.84 (mean 0.71).</p><p><italic>General.</italic> Body elongated, slender, curved, rounded in cross section (Fig. <xref ref-type="fig" rid="F1">1</xref>).</p><fig id="F1" position="float" orientation="portrait"><label>Figure 1.</label><caption><p><italic><tp:taxon-name><tp:taxon-name-part taxon-name-part-type="genus" reg="Cleopomiarus">Cleopomiarus</tp:taxon-name-part><tp:taxon-name-part taxon-name-part-type="species" reg="distinctus">distinctus</tp:taxon-name-part></tp:taxon-name></italic> mature larva habitus.</p></caption><graphic xmlns:xlink="http://www.w3.org/1999/xlink" xlink:href="zookeys-808-023-g001.jpg" position="float" orientation="portrait" xlink:type="simple" id="oo_250254.jpg"/></fig><p><italic>Colouration.</italic> Black head (Fig. <xref ref-type="fig" rid="F1">1</xref>). All thoracic and abdominal segments from distinctly white to slightly yellow (Fig. <xref ref-type="fig" rid="F1">1</xref>).</p><p><italic>Vestiture.</italic> Setae on body thin, light yellow to greyish, distinctly different in length (minute to very long).</p><p><italic>Head capsule</italic> (Fig. <xref ref-type="fig" rid="F2">2</xref>). Head oval, slightly flattened laterally. Frontal sutures distinct, seem as pallid stripes. Anterior stemma (st), in the form of a small pigmented spot. <italic>Des<sub>1–3</sub></italic> and <italic>des<sub>5</sub></italic> long; <italic>des<sub>4</sub></italic> short (Fig. <xref ref-type="fig" rid="F2">2</xref>). <italic>Fs<sub>1</sub></italic> long; <italic>fs<sub>2</sub></italic> absent; <italic>fs<sub>3</sub></italic> very short; <italic>fs<sub>4</sub></italic> long; and long <italic>fs<sub>5</sub></italic> (Fig. <xref ref-type="fig" rid="F2">2</xref>). <italic>Les<sub>1</sub></italic> and <italic>les<sub>2</sub></italic> as long as <italic>des<sub>5</sub></italic>; both <italic>ves</italic> medium to very short. Epicranial area with three <italic>pes</italic> and two sensilla in line with <italic>des<sub>2</sub></italic>.</p><fig id="F2" position="float" orientation="portrait"><label>Figure 2.</label><caption><p><italic><tp:taxon-name><tp:taxon-name-part taxon-name-part-type="genus" reg="Cleopomiarus">Cleopomiarus</tp:taxon-name-part><tp:taxon-name-part taxon-name-part-type="species" reg="distinctus">distinctus</tp:taxon-name-part></tp:taxon-name></italic> mature larva head, frontal view. Abbreviations: <italic>des</italic> – dorsal epicranial s., <italic>fs</italic> – frontal epicranial s., <italic>les</italic> – lateral epicranial s., <italic>pes</italic> – postepicranial s., <italic>ves</italic> – ventral s., at – antenna, st – stemmata.</p></caption><graphic xmlns:xlink="http://www.w3.org/1999/xlink" xlink:href="zookeys-808-023-g002.jpg" position="float" orientation="portrait" xlink:type="simple" id="oo_250255.jpg"/></fig><p><italic>Antennae</italic> bearing one relatively elongated conical sensorium; and basal membranous article with four sensilla equal in length, and two pores (Fig. <xref ref-type="fig" rid="F3">3</xref>).</p><fig id="F3" position="float" orientation="portrait"><label>Figures 3–4.</label><caption><p><italic><tp:taxon-name><tp:taxon-name-part taxon-name-part-type="genus" reg="Cleopomiarus">Cleopomiarus</tp:taxon-name-part><tp:taxon-name-part taxon-name-part-type="species" reg="distinctus">distinctus</tp:taxon-name-part></tp:taxon-name></italic> mature larva. <bold>3</bold> Antenna <bold>4</bold> Right mandible. Abbreviation: <italic>mds</italic> – mandible dorsal s.</p></caption><graphic xmlns:xlink="http://www.w3.org/1999/xlink" xlink:href="zookeys-808-023-g003.jpg" position="float" orientation="portrait" xlink:type="simple" id="oo_250256.jpg"/></fig><p><italic>Clypeus</italic> (Fig. <xref ref-type="fig" rid="F4">5</xref>) approximately three times as wide as long with two <italic>cls</italic> of medium size, equal in length, and one sensillum; anterior margin sinuate.</p><fig id="F4" position="float" orientation="portrait"><label>Figures 5–6.</label><caption><p><italic><tp:taxon-name><tp:taxon-name-part taxon-name-part-type="genus" reg="Cleopomiarus">Cleopomiarus</tp:taxon-name-part><tp:taxon-name-part taxon-name-part-type="species" reg="distinctus">distinctus</tp:taxon-name-part></tp:taxon-name></italic> mature larva, mouthparts. <bold>5</bold> Labrum and clypeus <bold>6</bold> Epipharynx. Abbreviations: <italic>als</italic> – anteriolateral s., <italic>ams</italic> – anteromedial s., <italic>cls</italic> – clypeal s., <italic>lms</italic> – labral s., <italic>mes</italic> – median s., clss – clypeal sensillum, lr – labral rods.</p></caption><graphic xmlns:xlink="http://www.w3.org/1999/xlink" xlink:href="zookeys-808-023-g004.jpg" position="float" orientation="portrait" xlink:type="simple" id="oo_250257.jpg"/></fig><p><italic>Mouthparts.</italic> Labrum (Fig. <xref ref-type="fig" rid="F4">5</xref>) almost two times as wide as long, with three piliform <italic>lms</italic>, almost equal in the length; all located more or less anteromedially, <italic>lms<sub>2</sub></italic> and <italic>lms<sub>3</sub></italic><!--PageBreak-->distinctly reach labral margin. Epipharynx (Fig. <xref ref-type="fig" rid="F4">6</xref>) with three medium sized finger-like <italic>als</italic>, all similar in length; with two rather short, equal in length <italic>ams</italic>; and one medium size, finger-like <italic>mes</italic>; labral rods (lr) distinct, elongated, slightly convex. Mandibles (Fig. <xref ref-type="fig" rid="F3">4</xref>) bifid; cutting edge with a blunt tooth; bearing with two setae in medium size, piliform, and aligned longitudinally. Maxilla (Fig. <xref ref-type="fig" rid="F5">7</xref>) stipes with long <italic>stps</italic> and both <italic>pfs</italic>, minute <italic>mbs</italic>, and one sensillum close to <italic>mbs</italic>; mala with six medium sized finger-like <italic>dms</italic>; five <italic>vms</italic>, three medium size, two very short. Maxillary palpi: basal palpomere with one short <italic>mxps</italic> and two sensilla; distal palpomeres with medium, cuticular apical processes; length ratio of basal and distal palpomeres 1:1. Prelabium (Fig. <xref ref-type="fig" rid="F5">7</xref>) with one short <italic>prms</italic>; ligula with one minute <italic>ligs</italic>; premental sclerite narrow, ring-shaped. Labial palpi with two palpomeres; length ratio of basal and distal palpomeres 1:1.2; each of the palpomeres with one sensillum, distal palpomeres with medium, cuticular apical processes. Postlabium (Fig. <xref ref-type="fig" rid="F5">7</xref>) with long <italic>pms<sub>1</sub></italic> located basally, very long <italic>pms<sub>2</sub></italic> located medially and long <italic>pms<sub>3</sub></italic> located apically; membranous area basolaterally sparsely and finely asperate.</p><fig id="F5" position="float" orientation="portrait"><label>Figure 7.</label><caption><p><italic><tp:taxon-name><tp:taxon-name-part taxon-name-part-type="genus" reg="Cleopomiarus">Cleopomiarus</tp:taxon-name-part><tp:taxon-name-part taxon-name-part-type="species" reg="distinctus">distinctus</tp:taxon-name-part></tp:taxon-name></italic> larval mouthparts, maxillolabial complex, ventral view right maxilla. Abbreviations: <italic>dms</italic> – dorsal malar s., <italic>vms</italic> – ventral malar s., <italic>mpxs</italic> – maxillary palps s., <italic>mbs</italic> – basioventral s., <italic>pfs</italic> – palpiferal s., <italic>stps</italic> – stipital s., <italic>prms</italic> – premental s., <italic>pms</italic> – postmental s., <italic>ligs</italic> – ligular s.</p></caption><graphic xmlns:xlink="http://www.w3.org/1999/xlink" xlink:href="zookeys-808-023-g005.jpg" position="float" orientation="portrait" xlink:type="simple" id="oo_250258.jpg"/></fig><p><italic>Thorax.</italic> Prothorax (Fig. <xref ref-type="fig" rid="F6">8</xref>) with nine very long <italic>prns</italic>, weakly pigmented dorsal sclerite present with six long <italic>prns</italic>, this sclerite subdivided in two triangular plates medially; two long <italic>ps</italic>; and one short <italic>eus.</italic> Meso- and metathorax (Fig. <xref ref-type="fig" rid="F6">8</xref>) with one medium <italic>prs</italic>, three long <italic>pds</italic>; one long <italic>as</italic>; two very long and one minute <italic>ss</italic>; one long <!--PageBreak--><italic>eps</italic>; one long <italic>ps</italic>; and one very short <italic>eus.</italic> Each pedal area of the thoracic segments with five very long <italic>pda</italic>.</p><fig id="F6" position="float" orientation="portrait"><label>Figures 8–10.</label><caption><p><italic><tp:taxon-name><tp:taxon-name-part taxon-name-part-type="genus" reg="Cleopomiarus">Cleopomiarus</tp:taxon-name-part><tp:taxon-name-part taxon-name-part-type="species" reg="distinctus">distinctus</tp:taxon-name-part></tp:taxon-name></italic> mature larva, habitus. <bold>8</bold> Lateral view of thoracic segments <bold>9</bold> Lateral view of abdominal segment I <bold>10</bold> Lateral view of abdominal segments VII–X. Abbreviations: <italic>as</italic> – alar s., <italic>ds</italic> – dorsal s., <italic>eps</italic> – epipleural s., <italic>eus</italic> – eusternal s., <italic>lsts</italic> – laterosternal s., <italic>pda</italic> – pedal s., <italic>pds</italic> – postdorsal s., <italic>prns</italic> – pronotal s., <italic>prs</italic> – prodorsal s., <italic>ss</italic> – spiracular s., <italic>ps</italic> – pleural s., <italic>sts</italic> – sternal s., Th1–3 – number of thoracic segments, Ab1–10 – number of abdominal seg.</p></caption><graphic xmlns:xlink="http://www.w3.org/1999/xlink" xlink:href="zookeys-808-023-g006.jpg" position="float" orientation="portrait" xlink:type="simple" id="oo_250259.jpg"/></fig><p><italic>Abdomen.</italic> Abdominal segments I–VII (Figs <xref ref-type="fig" rid="F6">9–10</xref>) with one medium <italic>prs</italic>; one long and two medium size <italic>pds</italic> (order: medium, long, medium); one very long and one minute <italic>ss</italic>; two very long <italic>eps</italic>; one medium <italic>ps</italic>; one medium <italic>lsts</italic>; and two very short <italic>eus.</italic><!--PageBreak-->Abdominal segment VIII (Fig. <xref ref-type="fig" rid="F6">10</xref>) with one very short to minute <italic>prs</italic>; one short and two long to relatively long <italic>pds</italic> (order: short, long, relatively long); one long and one minute <italic>ss</italic>; two very long <italic>eps</italic>; one medium <italic>ps</italic>; one medium <italic>lsts</italic>; and two very short <italic>eus.</italic> Abdominal segment IX (Fig. <xref ref-type="fig" rid="F6">10</xref>) with four short <italic>ds</italic>; one medium <italic>ps</italic>; and two short <italic>sts.</italic> Abdominal segment X (Fig. <xref ref-type="fig" rid="F6">10</xref>) without seta.</p></tp:treatment-sec><tp:treatment-sec sec-type="biology" id="SECID0EZPAG"><title>Biology.</title><p>This species lives on various species of <italic><tp:taxon-name><tp:taxon-name-part taxon-name-part-type="genus" reg="Campanula">Campanula</tp:taxon-name-part></tp:taxon-name></italic> (<italic><tp:taxon-name><tp:taxon-name-part taxon-name-part-type="genus" reg="Campanula">C.</tp:taxon-name-part><tp:taxon-name-part taxon-name-part-type="species" reg="glomerata">glomerata</tp:taxon-name-part></tp:taxon-name></italic> L., <italic><tp:taxon-name><tp:taxon-name-part taxon-name-part-type="genus" reg="Campanula">C.</tp:taxon-name-part><tp:taxon-name-part taxon-name-part-type="species" reg="incurva">incurva</tp:taxon-name-part></tp:taxon-name></italic> Auch., <italic><tp:taxon-name><tp:taxon-name-part taxon-name-part-type="genus" reg="Campanula">C.</tp:taxon-name-part><tp:taxon-name-part taxon-name-part-type="species" reg="latifolia">latifolia</tp:taxon-name-part></tp:taxon-name></italic> L., <italic><tp:taxon-name><tp:taxon-name-part taxon-name-part-type="genus" reg="Campanula">C.</tp:taxon-name-part><tp:taxon-name-part taxon-name-part-type="species" reg="persicifolia">persicifolia</tp:taxon-name-part></tp:taxon-name></italic> L., <italic><tp:taxon-name><tp:taxon-name-part taxon-name-part-type="genus" reg="Campanula">C.</tp:taxon-name-part><tp:taxon-name-part taxon-name-part-type="species" reg="rapunculus">rapunculus</tp:taxon-name-part></tp:taxon-name></italic> L., <italic><tp:taxon-name><tp:taxon-name-part taxon-name-part-type="genus" reg="Campanula">C.</tp:taxon-name-part><tp:taxon-name-part taxon-name-part-type="species" reg="rhomboidalis">rhomboidalis</tp:taxon-name-part></tp:taxon-name></italic> L., <italic><tp:taxon-name><tp:taxon-name-part taxon-name-part-type="genus" reg="Campanula">C.</tp:taxon-name-part><tp:taxon-name-part taxon-name-part-type="species" reg="thyrsoides">thyrsoides</tp:taxon-name-part></tp:taxon-name></italic> L., <italic><tp:taxon-name><tp:taxon-name-part taxon-name-part-type="genus" reg="Campanula">C.</tp:taxon-name-part><tp:taxon-name-part taxon-name-part-type="species" reg="trachelium">trachelium</tp:taxon-name-part></tp:taxon-name></italic> L.) in central Europe (<xref ref-type="bibr" rid="B26">Hoffmann 1958</xref>; <xref ref-type="bibr" rid="B45">Smreczyński 1976</xref>; <xref ref-type="bibr" rid="B15">Caldara and Legalov 2016</xref>). It was never reported to feed on <italic><tp:taxon-name><tp:taxon-name-part taxon-name-part-type="genus" reg="Campanula">C.</tp:taxon-name-part><tp:taxon-name-part taxon-name-part-type="species" reg="cervicaria">cervicaria</tp:taxon-name-part></tp:taxon-name></italic> L., a species widely distributed in Europe. Larvae are seed feeders developing inside seed capsules.</p></tp:treatment-sec><tp:treatment-sec sec-type="remarks" id="SECID0EVTAG"><title>Remarks.</title><p>This is one of the most variable species and with the widest Palaearctic distribution in the genus (Europe and central and northern Asia to the Russian Far East) (<xref ref-type="bibr" rid="B15">Caldara and Legalov 2016</xref>; <xref ref-type="bibr" rid="B29">Jiang et al. 2018</xref>). The three most variable characters in adults are the colour of the dorsal vestiture, which varies from whitish grey to light brown, the density of the elytral scales, which sometimes completely cover the integument, and the length of the rostrum, especially in the female and Anatolian populations. It is clear that it would be very interesting to perform a detailed molecular study of these populations. Apart from the characters of the shape of the rostra, the uncus of the male metatibiae and that of the penis, this species differs from <italic><tp:taxon-name><tp:taxon-name-part taxon-name-part-type="genus" reg="Cleopomiarus">C.</tp:taxon-name-part><tp:taxon-name-part taxon-name-part-type="species" reg="graminis">graminis</tp:taxon-name-part></tp:taxon-name></italic> and related species also by the more angulate shape of the elytral base. Also the immatures of <italic><tp:taxon-name><tp:taxon-name-part taxon-name-part-type="genus" reg="Cleopomiarus">C.</tp:taxon-name-part><tp:taxon-name-part taxon-name-part-type="species" reg="distinctus">distinctus</tp:taxon-name-part></tp:taxon-name></italic> can easily be separated from those of <italic><tp:taxon-name><tp:taxon-name-part taxon-name-part-type="genus" reg="Cleopomiarus">C.</tp:taxon-name-part><tp:taxon-name-part taxon-name-part-type="species" reg="graminis">graminis</tp:taxon-name-part></tp:taxon-name></italic> by several characters in larvae: postlabium with medium size <italic>pms<sub>1</sub></italic> and <italic>pms<sub>3</sub></italic>, a very long <italic>pms<sub>2</sub></italic> (Fig. <xref ref-type="fig" rid="F5">7</xref>) and a membranous area of postlabium basolaterally finely asperate as well as in pupae: <italic>Vs</italic> and <italic>sos</italic> absent (or as microsetae) (Fig. <xref ref-type="fig" rid="F50">82</xref>), pronotum with one <italic>sls</italic> (Fig. <xref ref-type="fig" rid="F50">83</xref>), and abdominal segments I–VII without ventral setae (Fig. <xref ref-type="fig" rid="F50">82</xref>). Finally, we could confirm that these two species are well separated molecularly as previously reported (<xref ref-type="bibr" rid="B48">Vahtera and Muona 2006</xref>; <xref ref-type="bibr" rid="B25">Hendrich et al. 2015</xref>; <xref ref-type="bibr" rid="B27">Horecka et al. 2017</xref>).</p></tp:treatment-sec><tp:treatment-sec><!--Section generated to contain objects referenced in tp:taxon-treatment.--><fig id="F50" position="float" orientation="portrait"><label>Figures 82–84.</label><caption><p><italic><tp:taxon-name><tp:taxon-name-part taxon-name-part-type="genus" reg="Cleopomiarus">Cleopomiarus</tp:taxon-name-part><tp:taxon-name-part taxon-name-part-type="species" reg="distinctus">distinctus</tp:taxon-name-part></tp:taxon-name></italic> pupa habitus and chaetotaxy. <bold>82</bold> Ventral view <bold>83</bold> Lateral view <bold>84</bold> Dorsal view. Abbreviations: <italic>d</italic> – dorsal s., <italic>ds</italic> – discal s., <italic>fes</italic> – femoral s., <italic>l</italic>, – lateral s., <italic>os</italic> – orbital s., <italic>pas</italic> – postantennal s., <italic>pls</italic> – posterolateral s., <italic>rs</italic> – rostral s., <italic>sls</italic> – super lateral s., <italic>v</italic> – ventral s., ur – urogomphi.</p></caption><graphic xmlns:xlink="http://www.w3.org/1999/xlink" xlink:href="zookeys-808-023-g050.jpg" position="float" orientation="portrait" xlink:type="simple" id="oo_250303.jpg"/></fig></tp:treatment-sec><ref-list><ref id="B26"><mixed-citation xmlns:xlink="http://www.w3.org/1999/xlink" xlink:type="simple"><person-group><name name-style="western"><surname>Hoffmann</surname><given-names>A</given-names></name></person-group> (<year>1958</year>) Faune de France 62 Coléoptères Curculionides (Troisième partie). Le Chevalier, Paris, 1209–1839.</mixed-citation></ref><ref id="B45"><mixed-citation xmlns:xlink="http://www.w3.org/1999/xlink" xlink:type="simple"><person-group><name name-style="western"><surname>Smreczyński</surname><given-names>S</given-names></name></person-group> (<year>1976</year>) <source>Klucze do oznaczania owadów Polski. Czçsc XIX. Chrząszcze-<tp:taxon-name><tp:taxon-name-part taxon-name-part-type="order">Coleoptera</tp:taxon-name-part></tp:taxon-name>. Zeszyt 98f. Ryjkowce-<tp:taxon-name><tp:taxon-name-part taxon-name-part-type="family">Curculionidae</tp:taxon-name-part></tp:taxon-name>. Podrodzina-<tp:taxon-name><tp:taxon-name-part taxon-name-part-type="subfamily">Curculioninae</tp:taxon-name-part></tp:taxon-name>. Plemiona: <tp:taxon-name><tp:taxon-name-part taxon-name-part-type="tribe">Nanophyini</tp:taxon-name-part></tp:taxon-name>, <tp:taxon-name><tp:taxon-name-part taxon-name-part-type="tribe">Mecinini</tp:taxon-name-part></tp:taxon-name>, <tp:taxon-name>Cionini</tp:taxon-name>, <tp:taxon-name>Anoplini</tp:taxon-name>, <tp:taxon-name>Rhynchaenini</tp:taxon-name>.</source><publisher-name>Warszawa</publisher-name>, <publisher-loc>Polski Towarzystwo Entomologiczen</publisher-loc>, <size units="page">115 pp</size>.</mixed-citation></ref><ref id="B15"><mixed-citation xmlns:xlink="http://www.w3.org/1999/xlink" xlink:type="simple"><person-group><name name-style="western"><surname>Caldara</surname><given-names>R</given-names></name><name name-style="western"><surname>Legalov</surname><given-names>AA</given-names></name></person-group> (<year>2016</year>) <article-title>Systematics of the Holarctic species of the weevil genus <italic><tp:taxon-name><tp:taxon-name-part taxon-name-part-type="genus">Cleopomiarus</tp:taxon-name-part></tp:taxon-name></italic> Pierce (<tp:taxon-name><tp:taxon-name-part taxon-name-part-type="order">Coleoptera</tp:taxon-name-part></tp:taxon-name>: <tp:taxon-name><tp:taxon-name-part taxon-name-part-type="family">Curculionidae</tp:taxon-name-part></tp:taxon-name>).</article-title><source>Journal of Insect Biodiversity</source><volume>4</volume>(<issue>6</issue>): <fpage>1</fpage>–<lpage>47</lpage>. <ext-link xlink:type="simple" ext-link-type="doi" xlink:href="10.12976/jib/2016.4.6">https://doi.org/10.12976/jib/2016.4.6</ext-link></mixed-citation></ref><ref id="B29"><mixed-citation xmlns:xlink="http://www.w3.org/1999/xlink" xlink:type="simple"><person-group><name name-style="western"><surname>Jiang</surname><given-names>C</given-names></name><name name-style="western"><surname>Caldara</surname><given-names>R</given-names></name><name name-style="western"><surname>Zhang</surname><given-names>R</given-names></name></person-group> (<year>2018</year>) <article-title>A taxonomic revision of Chinese <italic><tp:taxon-name><tp:taxon-name-part taxon-name-part-type="genus">Cleopomiarus</tp:taxon-name-part></tp:taxon-name></italic> Pierce (<tp:taxon-name><tp:taxon-name-part taxon-name-part-type="order">Coleoptera</tp:taxon-name-part></tp:taxon-name>: <tp:taxon-name><tp:taxon-name-part taxon-name-part-type="family">Curculionidae</tp:taxon-name-part></tp:taxon-name>) with description of two new species.</article-title><source>Zootaxa</source><volume>4378</volume>(<issue>3</issue>): <fpage>337</fpage>–<lpage>355</lpage>. <ext-link xlink:type="simple" ext-link-type="doi" xlink:href="10.11646/zootaxa.4378.3.3">https://doi.org/10.11646/zootaxa.4378.3.3</ext-link></mixed-citation></ref><ref id="B48"><mixed-citation xmlns:xlink="http://www.w3.org/1999/xlink" xlink:type="simple"><person-group><name name-style="western"><surname>Vahtera</surname><given-names>V</given-names></name><name name-style="western"><surname>Muona</surname><given-names>J</given-names></name></person-group> (<year>2006</year>) <article-title>The molecular phylogeny of the <italic><tp:taxon-name><tp:taxon-name-part taxon-name-part-type="genus">Miarus</tp:taxon-name-part><tp:taxon-name-part taxon-name-part-type="species">campanulae</tp:taxon-name-part></tp:taxon-name></italic> (<tp:taxon-name><tp:taxon-name-part taxon-name-part-type="order">Coleoptera</tp:taxon-name-part></tp:taxon-name>: <tp:taxon-name><tp:taxon-name-part taxon-name-part-type="family">Curculionidae</tp:taxon-name-part></tp:taxon-name>) species group inferred from CO1 and ITS2 sequences.</article-title><source>Cladistics</source><volume>22</volume>: <fpage>222</fpage>–<lpage>229</lpage>. <ext-link xlink:type="simple" ext-link-type="doi" xlink:href="10.1111/j.1096-0031.2006.00099.x">https://doi.org/10.1111/j.1096-0031.2006.00099.x</ext-link></mixed-citation></ref><ref id="B25"><mixed-citation xmlns:xlink="http://www.w3.org/1999/xlink" xlink:type="simple"><person-group><name name-style="western"><surname>Hendrich</surname><given-names>L</given-names></name><name name-style="western"><surname>Morinière</surname><given-names>J</given-names></name><name name-style="western"><surname>Haszprunar</surname><given-names>G</given-names></name><name name-style="western"><surname>Hebert</surname><given-names>PD</given-names></name><name name-style="western"><surname>Hausmann</surname><given-names>A</given-names></name><name name-style="western"><surname>Köhler</surname><given-names>F</given-names></name><name name-style="western"><surname>Balke</surname><given-names>M</given-names></name></person-group> (<year>2015</year>) <article-title>A comprehensive DNA barcode database for Central European beetles with a focus on Germany: adding more than 3500 identified species to BOLD.</article-title><source>Molecular Ecology Resources,</source><volume>15</volume>(<issue>4</issue>): <fpage>795</fpage>–<lpage>818</lpage>. <ext-link xlink:type="simple" ext-link-type="doi" xlink:href="10.1111/1755-0998.12354">https://doi.org/10.1111/1755-0998.12354</ext-link></mixed-citation></ref><ref id="B27"><mixed-citation xmlns:xlink="http://www.w3.org/1999/xlink" xlink:type="simple"><person-group><name name-style="western"><surname>Horecka</surname><given-names>B</given-names></name><name name-style="western"><surname>Szwaj</surname><given-names>E</given-names></name><name name-style="western"><surname>Łętowski</surname><given-names>J</given-names></name><name name-style="western"><surname>Jeżewska-Witkowska</surname><given-names>G</given-names></name></person-group> (<year>2017</year>) <article-title>Usefulness of DNA barcoding for identification of preimaginal stages species of the <tp:taxon-name><tp:taxon-name-part taxon-name-part-type="tribe">Mecinini</tp:taxon-name-part></tp:taxon-name>: genus <italic><tp:taxon-name><tp:taxon-name-part taxon-name-part-type="genus">Miarus</tp:taxon-name-part></tp:taxon-name></italic> (Schoenherr, 1826) and <italic><tp:taxon-name><tp:taxon-name-part taxon-name-part-type="genus">Cleopomiarus</tp:taxon-name-part></tp:taxon-name></italic> (Pierce, 1919) (<tp:taxon-name><tp:taxon-name-part taxon-name-part-type="order">Coleoptera</tp:taxon-name-part></tp:taxon-name>: <tp:taxon-name><tp:taxon-name-part taxon-name-part-type="family">Curculionidae</tp:taxon-name-part></tp:taxon-name>).</article-title><source>Folia Biologica (Kraków)</source><volume>65</volume>: <fpage>19</fpage>–<lpage>25</lpage>. <ext-link xlink:type="simple" ext-link-type="doi" xlink:href="10.3409/fb65_1.19">https://doi.org/10.3409/fb65_1.19</ext-link></mixed-citation></ref></ref-list></tp:taxon-treatment>
