# Supplementary material for: Morphological characters of immature stages of Palaearctic species of Cleopomiarus and Miarus and their systematic value in Mecinini (Coleoptera, Curculionidae, Curculioninae)
Source: Zookeys. 2018 Dec 18;(808):23–92. doi: 10.3897/zookeys.808.28172 (PMC6305772; doi:10.3897/zookeys.808.28172)
Supplement: XML Treatment for Cleopomiarus graminis [file zookeys.808.28172-treatment3.xml]

<!DOCTYPE tp:taxon-treatment
  PUBLIC "-//TaxonX//DTD Taxonomic Treatment Publishing DTD v0 20100105//EN" "tax-treatment-NSO.dtd">
<tp:taxon-treatment xmlns:tp="http://www.plazi.org/taxpub"><tp:treatment-meta><kwd-group><label>Taxon classification</label><kwd><named-content xmlns:xlink="http://www.w3.org/1999/xlink" content-type="kingdom">Animalia</named-content></kwd><kwd><named-content xmlns:xlink="http://www.w3.org/1999/xlink" content-type="order">Coleoptera</named-content></kwd><kwd><named-content xmlns:xlink="http://www.w3.org/1999/xlink" content-type="family">Curculionidae</named-content></kwd></kwd-group><mixed-citation publication-type="journal"><person-group><name><surname>Skuhrovec</surname><given-names>Jiří</given-names></name><name><surname>Gosik</surname><given-names>Rafał</given-names></name><name><surname>Caldara</surname><given-names>Roberto</given-names></name><name><surname>Toševski</surname><given-names>Ivo</given-names></name><name><surname>Łętowski</surname><given-names>Jacek</given-names></name><name><surname>Szwaj</surname><given-names>Ewelina</given-names></name></person-group><article-title>Morphological characters of immature stages of Palaearctic species of <italic><tp:taxon-name><tp:taxon-name-part taxon-name-part-type="genus" reg="Cleopomiarus">Cleopomiarus</tp:taxon-name-part></tp:taxon-name></italic> and <italic><tp:taxon-name><tp:taxon-name-part taxon-name-part-type="genus" reg="Miarus">Miarus</tp:taxon-name-part></tp:taxon-name></italic> and their systematic value in <tp:taxon-name><tp:taxon-name-part taxon-name-part-type="tribe">Mecinini</tp:taxon-name-part></tp:taxon-name> (<tp:taxon-name><tp:taxon-name-part taxon-name-part-type="order">Coleoptera</tp:taxon-name-part></tp:taxon-name>, <tp:taxon-name><tp:taxon-name-part taxon-name-part-type="family">Curculionidae</tp:taxon-name-part></tp:taxon-name>, <tp:taxon-name><tp:taxon-name-part taxon-name-part-type="subfamily">Curculioninae</tp:taxon-name-part></tp:taxon-name>)</article-title><source>Zookeys</source><day>18</day><month>12</month><year>2018</year><volume>2018</volume><issue>808</issue><fpage>23</fpage><lpage>92</lpage><pub-id pub-id-type="doi">10.3897/zookeys.808.28172</pub-id></mixed-citation></tp:treatment-meta><tp:nomenclature><tp:taxon-name>
                <tp:taxon-name-part taxon-name-part-type="genus" reg="Cleopomiarus">Cleopomiarus</tp:taxon-name-part>
                <tp:taxon-name-part taxon-name-part-type="species" reg="graminis">graminis</tp:taxon-name-part>
              </tp:taxon-name><tp:taxon-authority>(Gyllenhal, 1813)</tp:taxon-authority><xref ref-type="fig" rid="F7">Figures 11</xref><xref ref-type="fig" rid="F8">, 12</xref><xref ref-type="fig" rid="F9">, 13–14</xref><xref ref-type="fig" rid="F10">, 15–16</xref><xref ref-type="fig" rid="F11">, 17</xref><xref ref-type="fig" rid="F12">, 18–20</xref><!--PageBreak--><!--PageBreak--></tp:nomenclature><tp:treatment-sec sec-type="material" id="SECID0EVYAG"><title>Material examined.</title><p>11 L3 larvae: 6 exx., 18.07.2010, Wólka ad Lublin, CE Poland, leg. E. Szwaj, det. J. Łętowski; 5 exx., ex seed capsules of <italic><tp:taxon-name><tp:taxon-name-part taxon-name-part-type="genus" reg="Campanula">Campanula</tp:taxon-name-part><tp:taxon-name-part taxon-name-part-type="species" reg="macrostachya">macrostachya</tp:taxon-name-part></tp:taxon-name></italic> Waldst. et Kit. ex Willd., Dobra, Iron Gate, east Serbia. 13.07.2015, leg. I. Toševski, all collected in association with adults, det. R. Caldara. Accession numbers of sequenced specimens: <ext-link xmlns:xlink="http://www.w3.org/1999/xlink" ext-link-type="gen" xlink:href="MH558545" xlink:type="simple">MH558545</ext-link>.</p></tp:treatment-sec><tp:treatment-sec sec-type="description" id="SECID0ELZAG"><title>Description.</title><p><italic>Measurements</italic> (in mm). Body length: 3.75–6.27 (mean 4.80). Body width (metathorax or abdominal segments I–II) up to 1.63. Head width: 0.65–0.78 (mean 0.71).</p><p><italic>General.</italic> Body elongated, slender, curved, rounded in cross section (Fig. <xref ref-type="fig" rid="F7">11</xref>).</p><fig id="F7" position="float" orientation="portrait"><label>Figure 11.</label><caption><p><italic><tp:taxon-name><tp:taxon-name-part taxon-name-part-type="genus" reg="Cleopomiarus">Cleopomiarus</tp:taxon-name-part><tp:taxon-name-part taxon-name-part-type="species" reg="graminis">graminis</tp:taxon-name-part></tp:taxon-name></italic> mature larva habitus.</p></caption><graphic xmlns:xlink="http://www.w3.org/1999/xlink" xlink:href="zookeys-808-023-g007.jpg" position="float" orientation="portrait" xlink:type="simple" id="oo_250260.jpg"/></fig><p><!--PageBreak--><italic>Colouration.</italic> Pale brown head (Fig. <xref ref-type="fig" rid="F7">11</xref>). All thoracic and abdominal segments from distinctly white to slightly yellow (Fig. <xref ref-type="fig" rid="F7">11</xref>).</p><p><italic>Vestiture.</italic> Setae on body thin, slightly from orange to pale brown, distinctly different in length (minute to very short or long to very long). Cuticle distinctly asperate.</p><p><italic>Head capsule</italic> (Fig. <xref ref-type="fig" rid="F8">12</xref>). Head oval, slightly flattened laterally. Frontal sutures narrow, but distinct. Anterior stemma (st), in the form of a large pigmented spot. <italic>Des<sub>1–3</sub></italic> and <italic>des<sub>5</sub></italic> long; <italic>des<sub>4</sub></italic> short to very short (Fig. <xref ref-type="fig" rid="F8">12</xref>). <italic>Fs<sub>1</sub></italic> long; <italic>fs<sub>2</sub></italic> absent; <italic>fs<sub>3</sub></italic> very short; <italic>fs<sub>4</sub></italic> long; and long <italic>fs<sub>5</sub></italic> (Fig. <xref ref-type="fig" rid="F8">12</xref>). <italic>Les<sub>1</sub></italic> and <italic>les<sub>2</sub></italic> as long as <italic>des<sub>5</sub></italic>; both <italic>ves</italic> very short. Epicranial area with two sensilla and three minute <italic>pes</italic> in line with <italic>des<sub>2</sub></italic>.</p><fig id="F8" position="float" orientation="portrait"><label>Figure 12.</label><caption><p><italic><tp:taxon-name><tp:taxon-name-part taxon-name-part-type="genus" reg="Cleopomiarus">Cleopomiarus</tp:taxon-name-part><tp:taxon-name-part taxon-name-part-type="species" reg="graminis">graminis</tp:taxon-name-part></tp:taxon-name></italic> mature larva head, frontal view. Abbreviations: <italic>des</italic> – dorsal epicranial s., <italic>fs</italic> – frontal epicranial s., <italic>les</italic> – lateral epicranial s., <italic>pes</italic> – postepicranial s., <italic>ves</italic> – ventral s., at – antenna, st – stemmata.</p></caption><graphic xmlns:xlink="http://www.w3.org/1999/xlink" xlink:href="zookeys-808-023-g008.jpg" position="float" orientation="portrait" xlink:type="simple" id="oo_250261.jpg"/></fig><p><italic>Antennae</italic> bearing one medium size conical sensorium, and basal membranous article with three sensilla different in length, two behind conical sensorium, and one ahead of it (Fig. <xref ref-type="fig" rid="F9">13</xref>).</p><fig id="F9" position="float" orientation="portrait"><label>Figures 13–14.</label><caption><p><italic><tp:taxon-name><tp:taxon-name-part taxon-name-part-type="genus" reg="Cleopomiarus">Cleopomiarus</tp:taxon-name-part><tp:taxon-name-part taxon-name-part-type="species" reg="graminis">graminis</tp:taxon-name-part></tp:taxon-name></italic> mature larva. <bold>13</bold> Antenna <bold>14</bold> Right mandible. Abbreviation: <italic>mds</italic> – mandible dorsal s.</p></caption><graphic xmlns:xlink="http://www.w3.org/1999/xlink" xlink:href="zookeys-808-023-g009.jpg" position="float" orientation="portrait" xlink:type="simple" id="oo_250262.jpg"/></fig><p><italic>Clypeus</italic> (Fig. <xref ref-type="fig" rid="F10">15</xref>) approximately 2.5–3 times as wide as long with two short <italic>cls</italic>, <italic>cls<sub>1</sub></italic> slightly shorter than <italic>cls<sub>2</sub></italic>, and one sensillum; anterior margin sinuate.</p><fig id="F10" position="float" orientation="portrait"><label>Figures 15–16.</label><caption><p><italic><tp:taxon-name><tp:taxon-name-part taxon-name-part-type="genus" reg="Cleopomiarus">Cleopomiarus</tp:taxon-name-part><tp:taxon-name-part taxon-name-part-type="species" reg="graminis">graminis</tp:taxon-name-part></tp:taxon-name></italic> mature larva, mouthparts. <bold>15</bold> Labrum and clypeus <bold>16</bold> Epipharynx. Abbreviations: <italic>als</italic> – anteriolateral s., <italic>ams</italic> – anteromedial s., <italic>cls</italic> – clypeal s., <italic>lms</italic> – labral s., <italic>mes</italic> – median s., clss – clypeal sensillum, lr – labral rods.</p></caption><graphic xmlns:xlink="http://www.w3.org/1999/xlink" xlink:href="zookeys-808-023-g010.jpg" position="float" orientation="portrait" xlink:type="simple" id="oo_250263.jpg"/></fig><p><italic>Mouthparts.</italic> Labrum (Fig. <xref ref-type="fig" rid="F10">15</xref>) less than two times as wide as long, with three piliform <italic>lms</italic>, different in the length; <italic>lms<sub>1</sub></italic> located anteromedially, very close to margin of clypeus, <italic>lms<sub>2</sub></italic> located in the middle, and <italic>lms<sub>3</sub></italic> located anterolaterally; <italic>lms<sub>1</sub></italic> and <italic>lms<sub>2</sub></italic> of medium size, and <italic>lms<sub>3</sub></italic> distinctly shorter than the previous two; only <italic>lms<sub>2</sub></italic> distinctly reaches labral margin. Epipharynx (Fig. <xref ref-type="fig" rid="F10">16</xref>) with three long finger-like <italic>als</italic>, all of identical in length; with three <italic>ams</italic> in different length, <italic>ams<sub>1</sub></italic> and <italic>ams<sub>2</sub></italic> piliform of medium size, finger-like short <italic>ams<sub>3</sub></italic> and enlarged in middle, and also located more close to lr; without <italic>mes</italic>; labral rods (lr) distinct, elongated, oval. Mandibles (Fig. <xref ref-type="fig" rid="F9">14</xref>) <!--PageBreak-->bifid; bearing with two setae in medium size, piliform, and aligned longitudinally, <italic>mds<sub>1</sub></italic> located basally; <italic>mds<sub>2</sub></italic>, located distinctly apically. Maxilla (Fig. <xref ref-type="fig" rid="F11">17</xref>) stipes with very long <italic>stps</italic> and <italic>pfs<sub>2</sub></italic>, medium <italic>pfs<sub>1</sub></italic>, very short to minute <italic>mbs</italic>, and sensillum close to <italic>mbs</italic>; mala with six medium sized finger-like <italic>dms</italic>; five <italic>vms</italic>, different in length, three setae medium size, and two setae very short. Maxillary palpi: basal palpomere with one short <italic>mxps</italic> and two sensilla; distal palpomere with some cuticular apical processes; length ratio of basal and distal palpomeres 1:0.8. Prelabium (Fig. <xref ref-type="fig" rid="F11">17</xref>) with one short <italic>prms</italic>; ligula with two very short to minute <italic>ligs</italic>; premental sclerite broad, ring-shaped. Labial palpi with two palpomeres; length ratio of basal and distal pal<!--PageBreak-->pomeres 1:0.8; each of the palpomeres with one sensillum, distal palpomere with cuticular apical processes. Postlabium (Fig. <xref ref-type="fig" rid="F11">17</xref>) with short <italic>pms<sub>1</sub></italic> located basally, very long <italic>pms<sub>2</sub></italic> located medially and short <italic>pms<sub>3</sub></italic> located apically; membranous area basolaterally distinctly asperate.</p><fig id="F11" position="float" orientation="portrait"><label>Figure 17.</label><caption><p><italic><tp:taxon-name><tp:taxon-name-part taxon-name-part-type="genus" reg="Cleopomiarus">Cleopomiarus</tp:taxon-name-part><tp:taxon-name-part taxon-name-part-type="species" reg="graminis">graminis</tp:taxon-name-part></tp:taxon-name></italic> larval mouthparts, maxillolabial complex, ventral view right maxilla. Abbreviations: <italic>dms</italic> – dorsal malar s., <italic>vms</italic> – ventral malar s., <italic>mpxs</italic> – maxillary palps s., <italic>mbs</italic> – basioventral s., <italic>pfs</italic> – palpiferal s., <italic>stps</italic> – stipital s., <italic>prms</italic> – premental s., <italic>pms</italic> – postmental s., <italic>ligs</italic> – ligular s.</p></caption><graphic xmlns:xlink="http://www.w3.org/1999/xlink" xlink:href="zookeys-808-023-g011.jpg" position="float" orientation="portrait" xlink:type="simple" id="oo_250264.jpg"/></fig><p><italic>Thorax.</italic> Prothorax (Fig. <xref ref-type="fig" rid="F12">18</xref>) with nine very long and one very short to minute <italic>prns</italic>, small pigmented dorsal sclerite present with five long <italic>prns</italic>, this sclerite subdivided in two triangular plates medially; two very long to long <italic>ps</italic>; and one short <italic>eus.</italic> Meso- and metathorax (Fig. <xref ref-type="fig" rid="F12">18</xref>) with one long <italic>prs</italic>, three very long <italic>pds</italic>; one very long <italic>as</italic>; two very <!--PageBreak-->long and one very short to minute <italic>ss</italic>; one very long <italic>eps</italic>; one very long <italic>ps</italic>; and one short to very short <italic>eus.</italic> Each pedal area of the thoracic segments with 5–6 very long <italic>pda</italic>.</p><fig id="F12" position="float" orientation="portrait"><label>Figures 18–20.</label><caption><p><italic><tp:taxon-name><tp:taxon-name-part taxon-name-part-type="genus" reg="Cleopomiarus">Cleopomiarus</tp:taxon-name-part><tp:taxon-name-part taxon-name-part-type="species" reg="graminis">graminis</tp:taxon-name-part></tp:taxon-name></italic> mature larva, habitus. <bold>18</bold> Lateral view of thoracic segments <bold>19</bold> Lateral view of abdominal segment I <bold>20</bold> Lateral view of abdominal segments VI–X. Abbreviations: <italic>as</italic> – alar s., <italic>ds</italic> – dorsal s., <italic>eps</italic> – epipleural s., <italic>eus</italic> – eusternal s., <italic>lsts</italic> – laterosternal s., <italic>pda</italic> – pedal s., <italic>pds</italic> – postdorsal s., <italic>prns</italic> – pronotal s., <italic>prs</italic> – prodorsal s., <italic>ss</italic> – spiracular s., <italic>ps</italic> – pleural s., <italic>sts</italic> – sternal s., <italic>ts</italic> – terminal s., Th1–3 – number of thoracic segments, Ab1–10 – number of abdominal seg.</p></caption><graphic xmlns:xlink="http://www.w3.org/1999/xlink" xlink:href="zookeys-808-023-g012.jpg" position="float" orientation="portrait" xlink:type="simple" id="oo_250265.jpg"/></fig><p><italic>Abdomen.</italic> Abdominal segments I–VII (Figs <xref ref-type="fig" rid="F12">19–20</xref>) with one medium <italic>prs</italic>; one short and two very long to long <italic>pds</italic> (order: short, very long, long); one very long and one minute <italic>ss</italic>; two long <italic>eps</italic>; one very long <italic>ps</italic>; one long <italic>lsts</italic>; and two short to very short <italic>eus.</italic> Abdominal segment VIII (Fig. <xref ref-type="fig" rid="F12">20</xref>) with one very short to minute <italic>prs</italic>; one short and two long to relatively long <italic>pds</italic> (order: short, long, relatively long); one long and one minute <italic>ss</italic>; two very long <italic>eps</italic>; one long <italic>ps</italic>; one long <italic>lsts</italic>; and two short to very short <!--PageBreak--><italic>eus.</italic> Abdominal segment IX (Fig. <xref ref-type="fig" rid="F12">20</xref>) with three relatively long and one short to very short <italic>ds</italic>; one relatively long and sometimes one minute <italic>ps</italic>; and one relatively long to short and one short to very short <italic>sts.</italic> Abdominal segment X (Fig. <xref ref-type="fig" rid="F12">20</xref>) with one very short seta (<italic>ts</italic>).</p></tp:treatment-sec><tp:treatment-sec sec-type="biology" id="SECID0EWLBG"><title>Biology.</title><p>Larvae were collected while feeding on the seeds of several species of <italic><tp:taxon-name><tp:taxon-name-part taxon-name-part-type="genus" reg="Campanula">Campanula</tp:taxon-name-part></tp:taxon-name></italic>, mainly <italic><tp:taxon-name><tp:taxon-name-part taxon-name-part-type="genus" reg="Campanula">C.</tp:taxon-name-part><tp:taxon-name-part taxon-name-part-type="species" reg="glomerata">glomerata</tp:taxon-name-part></tp:taxon-name></italic>, <italic><tp:taxon-name><tp:taxon-name-part taxon-name-part-type="genus" reg="Campanula">C.</tp:taxon-name-part><tp:taxon-name-part taxon-name-part-type="species" reg="persicifolia">persicifolia</tp:taxon-name-part></tp:taxon-name></italic>, and <italic><tp:taxon-name><tp:taxon-name-part taxon-name-part-type="genus" reg="Campanula">C.</tp:taxon-name-part><tp:taxon-name-part taxon-name-part-type="species" reg="rotundifolia">rotundifolia</tp:taxon-name-part></tp:taxon-name></italic> L. (<xref ref-type="bibr" rid="B28">Hustache 1932</xref>; <xref ref-type="bibr" rid="B26">Hoffmann 1958</xref>; <xref ref-type="bibr" rid="B45">Smreczyński 1976</xref>; <xref ref-type="bibr" rid="B33">Lohse and Tischler 1983</xref>; <xref ref-type="bibr" rid="B15">Caldara and Legalov 2016</xref>) without producing galls. The species was not previously reported on <italic><tp:taxon-name><tp:taxon-name-part taxon-name-part-type="genus" reg="Campanula">Campanula</tp:taxon-name-part><tp:taxon-name-part taxon-name-part-type="species" reg="macrostachya">macrostachya</tp:taxon-name-part></tp:taxon-name></italic> Waldst. and Kit. ex Willd., a taxon distributed from Ukraine along the Balkans until Anatolia. Pupae, as well as immatures of <italic><tp:taxon-name><tp:taxon-name-part taxon-name-part-type="genus" reg="Miarus">M.</tp:taxon-name-part><tp:taxon-name-part taxon-name-part-type="species" reg="ajugae">ajugae</tp:taxon-name-part></tp:taxon-name></italic>, were also collected on <italic><tp:taxon-name><tp:taxon-name-part taxon-name-part-type="genus" reg="Adenophora">Adenophora</tp:taxon-name-part><tp:taxon-name-part taxon-name-part-type="species" reg="liliifolia">liliifolia</tp:taxon-name-part></tp:taxon-name></italic> (L.) A. DC, although in another Serbian locality (see below). This genus, however, is very closely related to <italic><tp:taxon-name><tp:taxon-name-part taxon-name-part-type="genus" reg="Campanula">Campanula</tp:taxon-name-part></tp:taxon-name></italic> (<xref ref-type="bibr" rid="B18">Cano-Maqueda and Talavera 2011</xref>).</p></tp:treatment-sec><tp:treatment-sec sec-type="remarks" id="SECID0EEPBG"><title>Remarks.</title><p>This is a very common and variable species with a wide European and Asian distribution from the Iberian Peninsula to eastern China (<xref ref-type="bibr" rid="B15">Caldara and Legalov 2016</xref>; <xref ref-type="bibr" rid="B29">Jiang et al. 2018</xref>). The two most variable characters in adults are the colour of the dorsal vestiture, which varies from whitish grey to light brown, and the density of the elytral scales, sometimes completely covering the integument. The rostrum varies somewhat in length and curvature, especially in the female. <italic><tp:taxon-name><tp:taxon-name-part taxon-name-part-type="genus" reg="Cleopomiarus">Cleopomiarus</tp:taxon-name-part><tp:taxon-name-part taxon-name-part-type="species" reg="graminis">graminis</tp:taxon-name-part></tp:taxon-name></italic> is very closely related to <italic><tp:taxon-name><tp:taxon-name-part taxon-name-part-type="genus" reg="Cleopomiarus">C.</tp:taxon-name-part><tp:taxon-name-part taxon-name-part-type="species" reg="longirostris">longirostris</tp:taxon-name-part></tp:taxon-name></italic> as demonstrated by our data on the molecular fragment COI (I Toševski, unpublished data). Therefore, the differences between these two taxa found in the study of the immature stages, especially in the larvae – antennae with a very long conical sensorium and three sensilla (Figs <xref ref-type="fig" rid="F9">13</xref>, <xref ref-type="fig" rid="F21">33</xref>), dorsal setae (except <italic>des<sub>4</sub></italic>) long (Figs <xref ref-type="fig" rid="F8">12</xref>, <xref ref-type="fig" rid="F20">32</xref>), prothorax with nine very long and one very short to minute <italic>prns</italic> (Figs <xref ref-type="fig" rid="F12">18</xref>, <xref ref-type="fig" rid="F24">38</xref>) – are very important in order to confirm the specific rank of both taxa. On the other hand, the larva of <italic><tp:taxon-name><tp:taxon-name-part taxon-name-part-type="genus" reg="Cleopomiarus">C.</tp:taxon-name-part><tp:taxon-name-part taxon-name-part-type="species" reg="longirostris">longirostris</tp:taxon-name-part></tp:taxon-name></italic> is distinctly longer than the larva of <italic><tp:taxon-name><tp:taxon-name-part taxon-name-part-type="genus" reg="Cleopomiarus">C.</tp:taxon-name-part><tp:taxon-name-part taxon-name-part-type="species" reg="graminis">graminis</tp:taxon-name-part></tp:taxon-name></italic>. With regard to the differences from <italic><tp:taxon-name><tp:taxon-name-part taxon-name-part-type="genus" reg="Cleopomiarus">C.</tp:taxon-name-part><tp:taxon-name-part taxon-name-part-type="species" reg="distinctus">distinctus</tp:taxon-name-part></tp:taxon-name></italic>, another widespread sympatric species sometimes confused with <italic><tp:taxon-name><tp:taxon-name-part taxon-name-part-type="genus" reg="Cleopomiarus">C.</tp:taxon-name-part><tp:taxon-name-part taxon-name-part-type="species" reg="graminis">graminis</tp:taxon-name-part></tp:taxon-name></italic>, see the Remarks for the former taxon.</p></tp:treatment-sec><tp:treatment-sec><!--Section generated to contain objects referenced in tp:taxon-treatment.--><fig id="F21" position="float" orientation="portrait"><label>Figures 33–34.</label><caption><p><italic><tp:taxon-name><tp:taxon-name-part taxon-name-part-type="genus" reg="Cleopomiarus">Cleopomiarus</tp:taxon-name-part><tp:taxon-name-part taxon-name-part-type="species" reg="medius">medius</tp:taxon-name-part></tp:taxon-name></italic> mature larva. <bold>33</bold> Antenna <bold>34</bold> Right mandible. Abbreviation: <italic>mds</italic> – mandible dorsal s.</p></caption><graphic xmlns:xlink="http://www.w3.org/1999/xlink" xlink:href="zookeys-808-023-g021.jpg" position="float" orientation="portrait" xlink:type="simple" id="oo_250274.jpg"/></fig><fig id="F20" position="float" orientation="portrait"><label>Figure 32.</label><caption><p><italic><tp:taxon-name><tp:taxon-name-part taxon-name-part-type="genus" reg="Cleopomiarus">Cleopomiarus</tp:taxon-name-part><tp:taxon-name-part taxon-name-part-type="species" reg="medius">medius</tp:taxon-name-part></tp:taxon-name></italic> mature larva head, frontal view. Abbreviations: <italic>des</italic> – dorsal epicranial s., <italic>fs</italic> – frontal epicranial s., <italic>les</italic> – lateral epicranial s., <italic>pes</italic> – postepicranial s., <italic>ves</italic> – ventral s., at – antenna, st – stemmata.</p></caption><graphic xmlns:xlink="http://www.w3.org/1999/xlink" xlink:href="zookeys-808-023-g020.jpg" position="float" orientation="portrait" xlink:type="simple" id="oo_250273.jpg"/></fig><fig id="F24" position="float" orientation="portrait"><label>Figures 38–40.</label><caption><p><italic><tp:taxon-name><tp:taxon-name-part taxon-name-part-type="genus" reg="Cleopomiarus">Cleopomiarus</tp:taxon-name-part><tp:taxon-name-part taxon-name-part-type="species" reg="medius">medius</tp:taxon-name-part></tp:taxon-name></italic> mature larva, habitus. <bold>38</bold> Lateral view of thoracic segments <bold>39</bold> Lateral view of abdominal segment I <bold>40</bold> Lateral view of abdominal segments VI–X. Abbreviations: <italic>as</italic> – alar s., <italic>ds</italic> – dorsal s., <italic>eps</italic> – epipleural s., <italic>eus</italic> – eusternal s., <italic>lsts</italic> – laterosternal s., <italic>pda</italic> – pedal s., <italic>pds</italic> – postdorsal s., <italic>prns</italic> – pronotal s., <italic>prs</italic> – prodorsal s., <italic>ss</italic> – spiracular s., <italic>ps</italic> – pleural s., <italic>sts</italic> – sternal s., Th1–3 – number of thoracic segments, Ab1–10 – number of abdominal seg.</p></caption><graphic xmlns:xlink="http://www.w3.org/1999/xlink" xlink:href="zookeys-808-023-g024.jpg" position="float" orientation="portrait" xlink:type="simple" id="oo_250277.jpg"/></fig></tp:treatment-sec><ref-list><ref id="B28"><mixed-citation xmlns:xlink="http://www.w3.org/1999/xlink" xlink:type="simple"><person-group><name name-style="western"><surname>Hustache</surname><given-names>A</given-names></name></person-group> (<year>1932</year>) <article-title><tp:taxon-name><tp:taxon-name-part taxon-name-part-type="family">Curculionidae</tp:taxon-name-part></tp:taxon-name> gallo-rhénans.</article-title><source>Annales de la Société Entomologique de France</source><volume>100</volume>(<issue>1931</issue>): <fpage>153</fpage>–<lpage>470</lpage>.</mixed-citation></ref><ref id="B26"><mixed-citation xmlns:xlink="http://www.w3.org/1999/xlink" xlink:type="simple"><person-group><name name-style="western"><surname>Hoffmann</surname><given-names>A</given-names></name></person-group> (<year>1958</year>) Faune de France 62 Coléoptères Curculionides (Troisième partie). Le Chevalier, Paris, 1209–1839.</mixed-citation></ref><ref id="B45"><mixed-citation xmlns:xlink="http://www.w3.org/1999/xlink" xlink:type="simple"><person-group><name name-style="western"><surname>Smreczyński</surname><given-names>S</given-names></name></person-group> (<year>1976</year>) <source>Klucze do oznaczania owadów Polski. Czçsc XIX. Chrząszcze-<tp:taxon-name><tp:taxon-name-part taxon-name-part-type="order">Coleoptera</tp:taxon-name-part></tp:taxon-name>. Zeszyt 98f. Ryjkowce-<tp:taxon-name><tp:taxon-name-part taxon-name-part-type="family">Curculionidae</tp:taxon-name-part></tp:taxon-name>. Podrodzina-<tp:taxon-name><tp:taxon-name-part taxon-name-part-type="subfamily">Curculioninae</tp:taxon-name-part></tp:taxon-name>. Plemiona: <tp:taxon-name><tp:taxon-name-part taxon-name-part-type="tribe">Nanophyini</tp:taxon-name-part></tp:taxon-name>, <tp:taxon-name><tp:taxon-name-part taxon-name-part-type="tribe">Mecinini</tp:taxon-name-part></tp:taxon-name>, <tp:taxon-name>Cionini</tp:taxon-name>, <tp:taxon-name>Anoplini</tp:taxon-name>, <tp:taxon-name>Rhynchaenini</tp:taxon-name>.</source><publisher-name>Warszawa</publisher-name>, <publisher-loc>Polski Towarzystwo Entomologiczen</publisher-loc>, <size units="page">115 pp</size>.</mixed-citation></ref><ref id="B33"><mixed-citation xmlns:xlink="http://www.w3.org/1999/xlink" xlink:type="simple"><person-group><name name-style="western"><surname>Lohse</surname><given-names>GA</given-names></name><name name-style="western"><surname>Tischler</surname><given-names>T</given-names></name></person-group> (<year>1983</year>) <article-title><tp:taxon-name><tp:taxon-name-part taxon-name-part-type="subfamily">Mecininae</tp:taxon-name-part></tp:taxon-name>.</article-title> In: <person-group><name name-style="western"><surname>Freude</surname><given-names>H</given-names></name><name name-style="western"><surname>Harde</surname><given-names>KW</given-names></name><name name-style="western"><surname>Lohse</surname><given-names>GA</given-names></name></person-group> (<role>Eds</role>) <issue-title>Die Käfer Mitteleuropas, Band 11.</issue-title><source>Goecke and Evers, Krefeld</source>, <fpage>259</fpage>–<lpage>283</lpage>.</mixed-citation></ref><ref id="B15"><mixed-citation xmlns:xlink="http://www.w3.org/1999/xlink" xlink:type="simple"><person-group><name name-style="western"><surname>Caldara</surname><given-names>R</given-names></name><name name-style="western"><surname>Legalov</surname><given-names>AA</given-names></name></person-group> (<year>2016</year>) <article-title>Systematics of the Holarctic species of the weevil genus <italic><tp:taxon-name><tp:taxon-name-part taxon-name-part-type="genus">Cleopomiarus</tp:taxon-name-part></tp:taxon-name></italic> Pierce (<tp:taxon-name><tp:taxon-name-part taxon-name-part-type="order">Coleoptera</tp:taxon-name-part></tp:taxon-name>: <tp:taxon-name><tp:taxon-name-part taxon-name-part-type="family">Curculionidae</tp:taxon-name-part></tp:taxon-name>).</article-title><source>Journal of Insect Biodiversity</source><volume>4</volume>(<issue>6</issue>): <fpage>1</fpage>–<lpage>47</lpage>. <ext-link xlink:type="simple" ext-link-type="doi" xlink:href="10.12976/jib/2016.4.6">https://doi.org/10.12976/jib/2016.4.6</ext-link></mixed-citation></ref><ref id="B18"><mixed-citation xmlns:xlink="http://www.w3.org/1999/xlink" xlink:type="simple"><person-group><name name-style="western"><surname>Cano-Maqueda</surname><given-names>J</given-names></name><name name-style="western"><surname>Talavera</surname><given-names>S</given-names></name></person-group> (<year>2011</year>) <article-title>A taxonomic revision of the <italic><tp:taxon-name><tp:taxon-name-part taxon-name-part-type="genus">Campanula</tp:taxon-name-part><tp:taxon-name-part taxon-name-part-type="species">lusitanica</tp:taxon-name-part></tp:taxon-name></italic> complex (<tp:taxon-name><tp:taxon-name-part taxon-name-part-type="family">Campanulaceae</tp:taxon-name-part></tp:taxon-name>) in the Western Mediterranean region.</article-title><source>Anales del Jardín Botánico de Madrid</source><volume>68</volume>(<issue>1</issue>): <fpage>15</fpage>–<lpage>47</lpage>. <ext-link xlink:type="simple" ext-link-type="doi" xlink:href="10.3989/ajbm.2274">https://doi.org/10.3989/ajbm.2274</ext-link></mixed-citation></ref><ref id="B29"><mixed-citation xmlns:xlink="http://www.w3.org/1999/xlink" xlink:type="simple"><person-group><name name-style="western"><surname>Jiang</surname><given-names>C</given-names></name><name name-style="western"><surname>Caldara</surname><given-names>R</given-names></name><name name-style="western"><surname>Zhang</surname><given-names>R</given-names></name></person-group> (<year>2018</year>) <article-title>A taxonomic revision of Chinese <italic><tp:taxon-name><tp:taxon-name-part taxon-name-part-type="genus">Cleopomiarus</tp:taxon-name-part></tp:taxon-name></italic> Pierce (<tp:taxon-name><tp:taxon-name-part taxon-name-part-type="order">Coleoptera</tp:taxon-name-part></tp:taxon-name>: <tp:taxon-name><tp:taxon-name-part taxon-name-part-type="family">Curculionidae</tp:taxon-name-part></tp:taxon-name>) with description of two new species.</article-title><source>Zootaxa</source><volume>4378</volume>(<issue>3</issue>): <fpage>337</fpage>–<lpage>355</lpage>. <ext-link xlink:type="simple" ext-link-type="doi" xlink:href="10.11646/zootaxa.4378.3.3">https://doi.org/10.11646/zootaxa.4378.3.3</ext-link></mixed-citation></ref></ref-list></tp:taxon-treatment>
