# Supplementary material for: Morphological characters of immature stages of Palaearctic species of Cleopomiarus and Miarus and their systematic value in Mecinini (Coleoptera, Curculionidae, Curculioninae)
Source: Zookeys. 2018 Dec 18;(808):23–92. doi: 10.3897/zookeys.808.28172 (PMC6305772; doi:10.3897/zookeys.808.28172)
Supplement: XML Treatment for Cleopomiarus longirostris [file zookeys.808.28172-treatment4.xml]

<!DOCTYPE tp:taxon-treatment
  PUBLIC "-//TaxonX//DTD Taxonomic Treatment Publishing DTD v0 20100105//EN" "tax-treatment-NSO.dtd">
<tp:taxon-treatment xmlns:tp="http://www.plazi.org/taxpub"><tp:treatment-meta><kwd-group><label>Taxon classification</label><kwd><named-content xmlns:xlink="http://www.w3.org/1999/xlink" content-type="kingdom">Animalia</named-content></kwd><kwd><named-content xmlns:xlink="http://www.w3.org/1999/xlink" content-type="order">Coleoptera</named-content></kwd><kwd><named-content xmlns:xlink="http://www.w3.org/1999/xlink" content-type="family">Curculionidae</named-content></kwd></kwd-group><mixed-citation publication-type="journal"><person-group><name><surname>Skuhrovec</surname><given-names>Jiří</given-names></name><name><surname>Gosik</surname><given-names>Rafał</given-names></name><name><surname>Caldara</surname><given-names>Roberto</given-names></name><name><surname>Toševski</surname><given-names>Ivo</given-names></name><name><surname>Łętowski</surname><given-names>Jacek</given-names></name><name><surname>Szwaj</surname><given-names>Ewelina</given-names></name></person-group><article-title>Morphological characters of immature stages of Palaearctic species of <italic><tp:taxon-name><tp:taxon-name-part taxon-name-part-type="genus" reg="Cleopomiarus">Cleopomiarus</tp:taxon-name-part></tp:taxon-name></italic> and <italic><tp:taxon-name><tp:taxon-name-part taxon-name-part-type="genus" reg="Miarus">Miarus</tp:taxon-name-part></tp:taxon-name></italic> and their systematic value in <tp:taxon-name><tp:taxon-name-part taxon-name-part-type="tribe">Mecinini</tp:taxon-name-part></tp:taxon-name> (<tp:taxon-name><tp:taxon-name-part taxon-name-part-type="order">Coleoptera</tp:taxon-name-part></tp:taxon-name>, <tp:taxon-name><tp:taxon-name-part taxon-name-part-type="family">Curculionidae</tp:taxon-name-part></tp:taxon-name>, <tp:taxon-name><tp:taxon-name-part taxon-name-part-type="subfamily">Curculioninae</tp:taxon-name-part></tp:taxon-name>)</article-title><source>Zookeys</source><day>18</day><month>12</month><year>2018</year><volume>2018</volume><issue>808</issue><fpage>23</fpage><lpage>92</lpage><pub-id pub-id-type="doi">10.3897/zookeys.808.28172</pub-id></mixed-citation></tp:treatment-meta><tp:nomenclature><tp:taxon-name>
                <tp:taxon-name-part taxon-name-part-type="genus" reg="Cleopomiarus">Cleopomiarus</tp:taxon-name-part>
                <tp:taxon-name-part taxon-name-part-type="species" reg="longirostris">longirostris</tp:taxon-name-part>
              </tp:taxon-name><tp:taxon-authority>(Gyllenhal, 1838)</tp:taxon-authority><xref ref-type="fig" rid="F13">Figures 21</xref><xref ref-type="fig" rid="F14">, 22</xref><xref ref-type="fig" rid="F15">, 23–24</xref><xref ref-type="fig" rid="F16">, 25–26</xref><xref ref-type="fig" rid="F17">, 27</xref><xref ref-type="fig" rid="F18">, 28–30</xref></tp:nomenclature><tp:treatment-sec sec-type="material" id="SECID0EOUBG"><title>Material examined.</title><p>11 L3 larvae: south-eastern France, Menton, July 2007, ex capsules of <italic><tp:taxon-name><tp:taxon-name-part taxon-name-part-type="genus" reg="Campanula">Campanula</tp:taxon-name-part><tp:taxon-name-part taxon-name-part-type="species" reg="trachelium">trachelium</tp:taxon-name-part></tp:taxon-name></italic> L., leg. and det. R. Caldara, all determined by association with reared adults.</p></tp:treatment-sec><tp:treatment-sec sec-type="description" id="SECID0E6UBG"><title>Description.</title><p><italic>Measurements</italic> (in mm). Body length: 6.60–8.70 (mean 8.3). Body width (abdominal segments I–III) up to 2.44. Head width: 1.05–1.16 (mean 1.10).</p><p><italic>General.</italic> Body elongated, slender, curved, rounded in cross section (Fig. <xref ref-type="fig" rid="F13">21</xref>).</p><fig id="F13" position="float" orientation="portrait"><label>Figure 21.</label><caption><p><italic><tp:taxon-name><tp:taxon-name-part taxon-name-part-type="genus" reg="Cleopomiarus">Cleopomiarus</tp:taxon-name-part><tp:taxon-name-part taxon-name-part-type="species" reg="longirostris">longirostris</tp:taxon-name-part></tp:taxon-name></italic> mature larva habitus.</p></caption><graphic xmlns:xlink="http://www.w3.org/1999/xlink" xlink:href="zookeys-808-023-g013.jpg" position="float" orientation="portrait" xlink:type="simple" id="oo_250266.jpg"/></fig><p><italic>Colouration.</italic> Pale brown head with indistinct pattern around frontal sutures (Fig. <xref ref-type="fig" rid="F13">21</xref>). All thoracic and abdominal segments from distinctly white to slightly yellow (Fig. <xref ref-type="fig" rid="F13">21</xref>).</p><p><italic>Vestiture.</italic> Setae on body thin, orange, distinctly different in length (minute to very short or long to very long). Cuticle slightly asperate.</p><p><italic>Head capsule</italic> (Fig. <xref ref-type="fig" rid="F14">22</xref>). Head oval, slightly flattened laterally. Frontal sutures medium width, distinct. Two pairs of stemmata (st), anterior one in the form of a large pigmented spot; and posterior one in form of a very small pigmented spot, located on each side close <italic>des<sub>5</sub></italic>. <italic>Des<sub>1–3</sub></italic> long; <italic>des<sub>4</sub></italic> short and <italic>des<sub>5</sub></italic> long to very long (Fig. <xref ref-type="fig" rid="F14">22</xref>). <italic>Fs<sub>1</sub></italic> long; <italic>fs<sub>2</sub></italic> absent; <italic>fs<sub>3</sub></italic> short; <italic>fs<sub>4</sub></italic> long; and long <italic>fs<sub>5</sub></italic> (Fig. <xref ref-type="fig" rid="F14">22</xref>). <italic>Les<sub>1</sub></italic> and <italic>les<sub>2</sub></italic> as long as <italic>des<sub>5</sub></italic>; both <italic>ves</italic> very short. Epicranial area with three <italic>pes</italic> and two sensilla in line with <italic>des<sub>2</sub></italic>.</p><fig id="F14" position="float" orientation="portrait"><label>Figure 22.</label><caption><p><italic><tp:taxon-name><tp:taxon-name-part taxon-name-part-type="genus" reg="Cleopomiarus">Cleopomiarus</tp:taxon-name-part><tp:taxon-name-part taxon-name-part-type="species" reg="longirostris">longirostris</tp:taxon-name-part></tp:taxon-name></italic> mature larva head, frontal view. Abbreviations: <italic>des</italic> – dorsal epicranial s., <italic>fs</italic> – frontal epicranial s., <italic>les</italic> – lateral epicranial s., <italic>pes</italic> – postepicranial s., <italic>ves</italic> – ventral s., at – antenna, st – stemmata.</p></caption><graphic xmlns:xlink="http://www.w3.org/1999/xlink" xlink:href="zookeys-808-023-g014.jpg" position="float" orientation="portrait" xlink:type="simple" id="oo_250267.jpg"/></fig><p><italic>Antennae</italic> bearing one medium size conical sensorium, and basal membranous article with four sensilla different in length, three behind conical sensorium, and one ahead of it (Fig. <xref ref-type="fig" rid="F15">23</xref>).</p><fig id="F15" position="float" orientation="portrait"><label>Figures 23–24.</label><caption><p><italic><tp:taxon-name><tp:taxon-name-part taxon-name-part-type="genus" reg="Cleopomiarus">Cleopomiarus</tp:taxon-name-part><tp:taxon-name-part taxon-name-part-type="species" reg="longirostris">longirostris</tp:taxon-name-part></tp:taxon-name></italic> mature larva. <bold>23</bold> Antenna <bold>24</bold> Right mandible. Abbreviation: <italic>mds</italic> – mandible dorsal s.</p></caption><graphic xmlns:xlink="http://www.w3.org/1999/xlink" xlink:href="zookeys-808-023-g015.jpg" position="float" orientation="portrait" xlink:type="simple" id="oo_250268.jpg"/></fig><p><italic>Clypeus</italic> (Fig. <xref ref-type="fig" rid="F16">25</xref>) approximately 2.5 times as wide as long with two short <italic>cls</italic>, <italic>cls<sub>2</sub></italic> distinctly longer than <italic>cls<sub>1</sub></italic>, and one sensillum.</p><fig id="F16" position="float" orientation="portrait"><label>Figures 25–26.</label><caption><p><italic><tp:taxon-name><tp:taxon-name-part taxon-name-part-type="genus" reg="Cleopomiarus">Cleopomiarus</tp:taxon-name-part><tp:taxon-name-part taxon-name-part-type="species" reg="longirostris">longirostris</tp:taxon-name-part></tp:taxon-name></italic> mature larva, mouthparts. <bold>25</bold> Labrum and clypeus <bold>26</bold> Epipharynx. Abbreviations: <italic>als</italic> – anteriolateral s., <italic>ams</italic> – anteromedial s., <italic>cls</italic> – clypeal s., <italic>lms</italic> – labral s., <italic>mes</italic> – median s., clss – clypeal sensillium, lr – labral rods.</p></caption><graphic xmlns:xlink="http://www.w3.org/1999/xlink" xlink:href="zookeys-808-023-g016.jpg" position="float" orientation="portrait" xlink:type="simple" id="oo_250269.jpg"/></fig><p><italic>Mouthparts.</italic> Labrum (Fig. <xref ref-type="fig" rid="F16">25</xref>) less than 2.5 times as wide as long, with three piliform <italic>lms</italic>, different in the length; <italic>lms<sub>1</sub></italic> located anteromedially, close to margin, <italic>lms<sub>2</sub></italic> located in the middle, and <italic>lms<sub>3</sub></italic> located posterolaterally; <italic>lms<sub>1</sub></italic> and <italic>lms<sub>2</sub></italic> of medium size, and <italic>lms<sub>3</sub></italic> distinctly shorter than the previous two; only <italic>lms<sub>2</sub></italic> distinctly reaches labral margin. Epipharynx (Fig. <xref ref-type="fig" rid="F16">26</xref>) with three long finger-like <italic>als</italic>, two <italic>als</italic> of identical in <!--PageBreak-->length, and the third one distinctly shorter and also located more close to labral rods (lr); with three <italic>ams</italic> in different length, <italic>ams<sub>1</sub></italic> and <italic>ams<sub>2</sub></italic> piliform and short, finger-like <italic>ams<sub>3</sub></italic> and enlarged in middle, and also located more close to lr; without <italic>mes</italic>; labral rods (lr) distinct, elongated, oval. Mandibles (Fig. <xref ref-type="fig" rid="F15">24</xref>) bifid; <italic>mds<sub>1</sub></italic> relatively long, piliform, located basally; <italic>mds<sub>2</sub></italic> medium size, piliform, located distinctly apically and laterally. Maxilla (Fig. <xref ref-type="fig" rid="F17">27</xref>) stipes with very long <italic>stps</italic> and both <italic>pfs</italic>; very short to minute <italic>mbs</italic>, and sensillum close to <italic>mbs</italic>; mala with six medium sized finger-like <italic>dms</italic>; five <italic>vms</italic>, different in length, three setae medium size, and two setae very short. Maxillary palpi: basal palpomere with one short <italic>mxps</italic> and two sensilla; distal palpomere with, cuticular apical processes; length ratio of basal and distal palpomeres 1:0.8. Prelabium (Fig. <xref ref-type="fig" rid="F17">27</xref>) with one relatively long <italic>prms</italic>; ligula with two very short to minute <italic>ligs</italic>; premental sclerite broad, ring-shaped. Labial palpi with two palpomeres; length ratio of basal and distal palpomeres 1:0.8; each of the palpomeres with one sensillum, distal palpomere with short, cuticular apical processes. Postlabium (Fig. <xref ref-type="fig" rid="F17">27</xref>) with very short <italic>pms<sub>1</sub></italic> located basally, very long <italic>pms<sub>2</sub></italic> located medially and short to medium size <italic>pms<sub>3</sub></italic> located apically; membranous area basolaterally distinctly asperate.</p><fig id="F17" position="float" orientation="portrait"><label>Figure 27.</label><caption><p><italic><tp:taxon-name><tp:taxon-name-part taxon-name-part-type="genus" reg="Cleopomiarus">Cleopomiarus</tp:taxon-name-part><tp:taxon-name-part taxon-name-part-type="species" reg="longirostris">longirostris</tp:taxon-name-part></tp:taxon-name></italic> larval mouthparts, maxillolabial complex, ventral view right maxilla. Abbreviations: <italic>dms</italic> – dorsal malar s., <italic>vms</italic> – ventral malar s., <italic>mpxs</italic> – maxillary palps s., <italic>mbs</italic> – basioventral s., <italic>pfs</italic> – palpiferal s., <italic>stps</italic> – stipital s., <italic>prms</italic> – premental s., <italic>pms</italic> – postmental s., <italic>ligs</italic> – ligular s.</p></caption><graphic xmlns:xlink="http://www.w3.org/1999/xlink" xlink:href="zookeys-808-023-g017.jpg" position="float" orientation="portrait" xlink:type="simple" id="oo_250270.jpg"/></fig><p><italic>Thorax.</italic> Prothorax (Fig. <xref ref-type="fig" rid="F18">28</xref>) with eight very long to long and one very short to minute <italic>prns</italic>, small pigmented dorsal sclerite present with four long <italic>prns</italic>, this sclerite subdivided in two triangular plates medially; two very long to long <italic>ps</italic>; and one short to very short <italic>eus.</italic> Meso- and metathorax (Fig. <xref ref-type="fig" rid="F18">28</xref>) with one long <italic>prs</italic>, three medium to long <italic>pds</italic>; one very long to long <italic>as</italic>; two very long and one very short to minute <italic>ss</italic>; one <!--PageBreak-->long <italic>eps</italic>; one long <italic>ps</italic>; and one short to very short <italic>eus.</italic> Each pedal area of the thoracic segments with 5–6 very long to long <italic>pda</italic>.</p><fig id="F18" position="float" orientation="portrait"><label>Figures 28–30.</label><caption><p><italic><tp:taxon-name><tp:taxon-name-part taxon-name-part-type="genus" reg="Cleopomiarus">Cleopomiarus</tp:taxon-name-part><tp:taxon-name-part taxon-name-part-type="species" reg="longirostris">longirostris</tp:taxon-name-part></tp:taxon-name></italic> mature larva, habitus. <bold>28</bold> Lateral view of thoracic segments <bold>29</bold> Lateral view of abdominal segment I <bold>30</bold> Lateral view of abdominal segments VI–X. Abbreviations: <italic>as</italic> – alar s., <italic>ds</italic> – dorsal s., <italic>eps</italic> – epipleural s., <italic>eus</italic> – eusternal s., <italic>lsts</italic> – laterosternal s., <italic>pda</italic> – pedal s., <italic>pds</italic> – postdorsal s., <italic>prns</italic> – pronotal s., <italic>prs</italic> – prodorsal s., <italic>ss</italic> – spiracular s., <italic>ps</italic> – pleural s., <italic>sts</italic> – sternal s., <italic>ts</italic> – terminal s., Th1–3 – number of thoracic segments, Ab1–10 – number of abdominal seg.</p></caption><graphic xmlns:xlink="http://www.w3.org/1999/xlink" xlink:href="zookeys-808-023-g018.jpg" position="float" orientation="portrait" xlink:type="simple" id="oo_250271.jpg"/></fig><p><italic>Abdomen.</italic> Abdominal segments I–VII (Figs <xref ref-type="fig" rid="F18">29–30</xref>) with one short <italic>prs</italic>; one long and two short to very short <italic>pds</italic> (order: short, long, short); one long and one minute <italic>ss</italic>; two very long to long <italic>eps</italic>; one relatively long <italic>ps</italic>; one short <italic>lsts</italic>; and two very short <italic>eus.</italic> Abdominal segment VIII (Fig. <xref ref-type="fig" rid="F18">30</xref>) with one very short to minute <italic>prs</italic>; one relatively long and two very short <italic>pds</italic> (order: very short, long, very short); one relatively long and <!--PageBreak-->one minute <italic>ss</italic>; two relatively long <italic>eps</italic>; one short <italic>ps</italic>; one short <italic>lsts</italic>; and two very short <italic>eus.</italic> Abdominal segment IX (Fig. <xref ref-type="fig" rid="F18">30</xref>) with three relatively long and one very short to minute <italic>ds</italic>; one relatively long and sometimes one minute <italic>ps</italic>; and two short to very short <italic>sts.</italic> Abdominal segment X (Fig. <xref ref-type="fig" rid="F18">30</xref>) with one very short seta (<italic>ts</italic>).</p></tp:treatment-sec><tp:treatment-sec sec-type="biology" id="SECID0EIHAI"><title>Biology.</title><p>We can confirm that larvae of this species feed on seed capsules of <italic><tp:taxon-name><tp:taxon-name-part taxon-name-part-type="genus" reg="Campanula">Campanula</tp:taxon-name-part><tp:taxon-name-part taxon-name-part-type="species" reg="trachelium">trachelium</tp:taxon-name-part></tp:taxon-name></italic> L., where they pupate without producing galls. It is noteworthy that adults did not exit by making a hole in the capsules but remained inside with the rostrum folded in the ventral canal until these opened spontaneously and forcefully, blowing up the seeds. On the other hand, it would be impossible, especially for the female, to straighten up the very long rostrum inside the capsule due to the limited available space. This is a more advantageous behaviour and apparently opposite to that of <italic><tp:taxon-name><tp:taxon-name-part taxon-name-part-type="genus" reg="Rhopalapion">Rhopalapion</tp:taxon-name-part><tp:taxon-name-part taxon-name-part-type="species" reg="longirostre">longirostre</tp:taxon-name-part></tp:taxon-name></italic> (Olivier, 1807), another species where the female rostrum is more than twice as long as the stout male rostrum. In this species, <xref ref-type="bibr" rid="B50">Wilhelm et al. (2011)</xref> argued that the long rostrum is presumably an advantage for this weevil because its larvae can feed on plant parts with high energy density into buds (i.e., pollen grains) and that natural selection favours rostrum elongation. However, these authors reported that the elongated rostrum of females also bears a high risk when metamorphosed weevils attempt to leave their site of pupal development, which is the dry seed chambers, and therefore mortality during escaping may counteract selection for rostrum elongation, thus placing a limit on rostrum exaggeration. It is noteworthy that <italic><tp:taxon-name><tp:taxon-name-part taxon-name-part-type="genus" reg="Rhopalapion">R.</tp:taxon-name-part><tp:taxon-name-part taxon-name-part-type="species" reg="longirostre">longirostre</tp:taxon-name-part></tp:taxon-name></italic> does not possess a ventral canal, which allows it to retain the folded rostrum.</p></tp:treatment-sec><tp:treatment-sec sec-type="remarks" id="SECID0ETIAI"><title>Remarks.</title><p>This species is only known from France, Italy, and Switzerland, where it is quite common. The adult is very closely related to <italic><tp:taxon-name><tp:taxon-name-part taxon-name-part-type="genus" reg="Cleopomiarus">C.</tp:taxon-name-part><tp:taxon-name-part taxon-name-part-type="species" reg="graminis">graminis</tp:taxon-name-part></tp:taxon-name></italic>, as also supported by preliminary molecular studies (I Toševski, unpublished data), from which it differs only by the very long rostrum especially in the female and usually by the larger size (<xref ref-type="bibr" rid="B15">Caldara and Legalov 2016</xref>). Therefore, the larval differences between these two taxa, in <italic><tp:taxon-name><tp:taxon-name-part taxon-name-part-type="genus" reg="Cleopomiarus">C.</tp:taxon-name-part><tp:taxon-name-part taxon-name-part-type="species" reg="longirostris">longirostris</tp:taxon-name-part></tp:taxon-name></italic> antennae bearing one medium size conical sensorium and four sensilla (Fig. <xref ref-type="fig" rid="F15">23</xref>), dorsal setae (except <italic>des<sub>4</sub></italic>) extremely long (Fig. <xref ref-type="fig" rid="F14">22</xref>), prothorax with eight very long and one very short to minute <italic>prns</italic> (Fig. <xref ref-type="fig" rid="F18">28</xref>), are very important since they allow easy separation of these two species.</p></tp:treatment-sec><ref-list><ref id="B50"><mixed-citation xmlns:xlink="http://www.w3.org/1999/xlink" xlink:type="simple"><person-group><name name-style="western"><surname>Wilhelm</surname><given-names>G</given-names></name><name name-style="western"><surname>Handschuh</surname><given-names>S</given-names></name><name name-style="western"><surname>Plant</surname><given-names>J</given-names></name><name name-style="western"><surname>Nemeschkal</surname><given-names>HL</given-names></name></person-group> (<year>2011</year>) <article-title>Sexual dimorphism in head structures of the weevil <italic><tp:taxon-name><tp:taxon-name-part taxon-name-part-type="genus">Rhopalapion</tp:taxon-name-part><tp:taxon-name-part taxon-name-part-type="species">longirostre</tp:taxon-name-part></tp:taxon-name></italic> (Olivier 1807) (<tp:taxon-name><tp:taxon-name-part taxon-name-part-type="order">Coleoptera</tp:taxon-name-part></tp:taxon-name>: <tp:taxon-name><tp:taxon-name-part taxon-name-part-type="superfamily">Curculionoidea</tp:taxon-name-part></tp:taxon-name>): a response to ecological demands of egg deposition.</article-title><source>Biological Journal of the Linnean Society</source><volume>104</volume>: <fpage>642</fpage>–<lpage>660</lpage>. <ext-link xlink:type="simple" ext-link-type="doi" xlink:href="10.1111/j.1095-8312.2011.01751.x">https://doi.org/10.1111/j.1095-8312.2011.01751.x</ext-link></mixed-citation></ref><ref id="B15"><mixed-citation xmlns:xlink="http://www.w3.org/1999/xlink" xlink:type="simple"><person-group><name name-style="western"><surname>Caldara</surname><given-names>R</given-names></name><name name-style="western"><surname>Legalov</surname><given-names>AA</given-names></name></person-group> (<year>2016</year>) <article-title>Systematics of the Holarctic species of the weevil genus <italic><tp:taxon-name><tp:taxon-name-part taxon-name-part-type="genus">Cleopomiarus</tp:taxon-name-part></tp:taxon-name></italic> Pierce (<tp:taxon-name><tp:taxon-name-part taxon-name-part-type="order">Coleoptera</tp:taxon-name-part></tp:taxon-name>: <tp:taxon-name><tp:taxon-name-part taxon-name-part-type="family">Curculionidae</tp:taxon-name-part></tp:taxon-name>).</article-title><source>Journal of Insect Biodiversity</source><volume>4</volume>(<issue>6</issue>): <fpage>1</fpage>–<lpage>47</lpage>. <ext-link xlink:type="simple" ext-link-type="doi" xlink:href="10.12976/jib/2016.4.6">https://doi.org/10.12976/jib/2016.4.6</ext-link></mixed-citation></ref></ref-list></tp:taxon-treatment>
