# Supplementary material for: Morphological characters of immature stages of Palaearctic species of Cleopomiarus and Miarus and their systematic value in Mecinini (Coleoptera, Curculionidae, Curculioninae)
Source: Zookeys. 2018 Dec 18;(808):23–92. doi: 10.3897/zookeys.808.28172 (PMC6305772; doi:10.3897/zookeys.808.28172)
Supplement: XML Treatment for Cleopomiarus medius [file zookeys.808.28172-treatment5.xml]

<!DOCTYPE tp:taxon-treatment
  PUBLIC "-//TaxonX//DTD Taxonomic Treatment Publishing DTD v0 20100105//EN" "tax-treatment-NSO.dtd">
<tp:taxon-treatment xmlns:tp="http://www.plazi.org/taxpub"><tp:treatment-meta><kwd-group><label>Taxon classification</label><kwd><named-content xmlns:xlink="http://www.w3.org/1999/xlink" content-type="kingdom">Animalia</named-content></kwd><kwd><named-content xmlns:xlink="http://www.w3.org/1999/xlink" content-type="order">Coleoptera</named-content></kwd><kwd><named-content xmlns:xlink="http://www.w3.org/1999/xlink" content-type="family">Curculionidae</named-content></kwd></kwd-group><mixed-citation publication-type="journal"><person-group><name><surname>Skuhrovec</surname><given-names>Jiří</given-names></name><name><surname>Gosik</surname><given-names>Rafał</given-names></name><name><surname>Caldara</surname><given-names>Roberto</given-names></name><name><surname>Toševski</surname><given-names>Ivo</given-names></name><name><surname>Łętowski</surname><given-names>Jacek</given-names></name><name><surname>Szwaj</surname><given-names>Ewelina</given-names></name></person-group><article-title>Morphological characters of immature stages of Palaearctic species of <italic><tp:taxon-name><tp:taxon-name-part taxon-name-part-type="genus" reg="Cleopomiarus">Cleopomiarus</tp:taxon-name-part></tp:taxon-name></italic> and <italic><tp:taxon-name><tp:taxon-name-part taxon-name-part-type="genus" reg="Miarus">Miarus</tp:taxon-name-part></tp:taxon-name></italic> and their systematic value in <tp:taxon-name><tp:taxon-name-part taxon-name-part-type="tribe">Mecinini</tp:taxon-name-part></tp:taxon-name> (<tp:taxon-name><tp:taxon-name-part taxon-name-part-type="order">Coleoptera</tp:taxon-name-part></tp:taxon-name>, <tp:taxon-name><tp:taxon-name-part taxon-name-part-type="family">Curculionidae</tp:taxon-name-part></tp:taxon-name>, <tp:taxon-name><tp:taxon-name-part taxon-name-part-type="subfamily">Curculioninae</tp:taxon-name-part></tp:taxon-name>)</article-title><source>Zookeys</source><day>18</day><month>12</month><year>2018</year><volume>2018</volume><issue>808</issue><fpage>23</fpage><lpage>92</lpage><pub-id pub-id-type="doi">10.3897/zookeys.808.28172</pub-id></mixed-citation></tp:treatment-meta><tp:nomenclature><tp:taxon-name>
                <tp:taxon-name-part taxon-name-part-type="genus" reg="Cleopomiarus">Cleopomiarus</tp:taxon-name-part>
                <tp:taxon-name-part taxon-name-part-type="species" reg="medius">medius</tp:taxon-name-part>
              </tp:taxon-name><tp:taxon-authority>(Desbrochers des Loges, 1893)</tp:taxon-authority><xref ref-type="fig" rid="F19">Figures 31</xref><xref ref-type="fig" rid="F20">, 32</xref><xref ref-type="fig" rid="F21">, 33–34</xref><xref ref-type="fig" rid="F22">, 35–36</xref><xref ref-type="fig" rid="F23">, 37</xref><xref ref-type="fig" rid="F24">, 38–40</xref><!--PageBreak--><!--PageBreak--></tp:nomenclature><tp:treatment-sec sec-type="material" id="SECID0EDMAI"><title>Material examined.</title><p>13 L3 larvae, ex seed capsules of <italic><tp:taxon-name><tp:taxon-name-part taxon-name-part-type="genus" reg="Campanula">Campanula</tp:taxon-name-part><tp:taxon-name-part taxon-name-part-type="species" reg="lingulata">lingulata</tp:taxon-name-part></tp:taxon-name></italic> Waldst. and Kit., 26.06.2017, Staničenje, Pirot, east Serbia, leg. I. Toševski, all collected in association with adults, det R. Caldara. Accession numbers of sequenced specimens: <ext-link xmlns:xlink="http://www.w3.org/1999/xlink" ext-link-type="gen" xlink:href="MH558547" xlink:type="simple">MH558547</ext-link>.</p></tp:treatment-sec><tp:treatment-sec sec-type="description" id="SECID0EZMAI"><title>Description.</title><p><italic>Measurements</italic> (in mm). Body length: 5.10–7.30 (mean 5.67). Body width (metathorax or abdominal segments I–II) up to 2.02. Head width: 0.83–0.96 (mean 0.91).</p><p><italic>General.</italic> Body elongated, slender, weakly curved, rounded in cross section (Fig. <xref ref-type="fig" rid="F19">31</xref>).</p><fig id="F19" position="float" orientation="portrait"><label>Figure 31.</label><caption><p><italic><tp:taxon-name><tp:taxon-name-part taxon-name-part-type="genus" reg="Cleopomiarus">Cleopomiarus</tp:taxon-name-part><tp:taxon-name-part taxon-name-part-type="species" reg="medius">medius</tp:taxon-name-part></tp:taxon-name></italic> mature larva habitus.</p></caption><graphic xmlns:xlink="http://www.w3.org/1999/xlink" xlink:href="zookeys-808-023-g019.jpg" position="float" orientation="portrait" xlink:type="simple" id="oo_250272.jpg"/></fig><p><!--PageBreak--><!--PageBreak--><italic>Colouration.</italic> Pale brown or almost yellow head (Fig. <xref ref-type="fig" rid="F19">31</xref>). All thoracic and abdominal segments from white to slightly yellow (Fig. <xref ref-type="fig" rid="F19">31</xref>).</p><p><italic>Vestiture.</italic> Setae on body thin, slightly from orange to brown, distinctly different in length (minute to very short or long). Cuticle distinctly asperate.</p><p><italic>Head capsule</italic> (Fig. <xref ref-type="fig" rid="F20">32</xref>). Head suboval. Frontal sutures distinct. Endocarina distinctly widened in the middle of the length. Two small stemmata (st), located close to <italic>des<sub>5</sub></italic>. <italic>Des<sub>1–2</sub></italic> and <italic>des<sub>5</sub></italic> very long; <italic>des<sub>3</sub></italic> medium size; <italic>des<sub>4</sub></italic> short (Fig. <xref ref-type="fig" rid="F20">32</xref>). <italic>Fs<sub>1</sub></italic> long; <italic>fs<sub>2</sub></italic> absent; <italic>fs<sub>3</sub></italic> medium; <italic>fs<sub>4</sub></italic> long; and <italic>fs<sub>5</sub></italic> very long (Fig. <xref ref-type="fig" rid="F20">32</xref>). <italic>Les<sub>1</sub></italic> and <italic>les<sub>2</sub></italic> as long as <italic>des<sub>5</sub></italic>; both <italic>ves</italic> very short. Epicranial area with two sensilla and three <italic>pes</italic> in line with <italic>des<sub>2</sub></italic>.</p><fig id="F20" position="float" orientation="portrait"><label>Figure 32.</label><caption><p><italic><tp:taxon-name><tp:taxon-name-part taxon-name-part-type="genus" reg="Cleopomiarus">Cleopomiarus</tp:taxon-name-part><tp:taxon-name-part taxon-name-part-type="species" reg="medius">medius</tp:taxon-name-part></tp:taxon-name></italic> mature larva head, frontal view. Abbreviations: <italic>des</italic> – dorsal epicranial s., <italic>fs</italic> – frontal epicranial s., <italic>les</italic> – lateral epicranial s., <italic>pes</italic> – postepicranial s., <italic>ves</italic> – ventral s., at – antenna, st – stemmata.</p></caption><graphic xmlns:xlink="http://www.w3.org/1999/xlink" xlink:href="zookeys-808-023-g020.jpg" position="float" orientation="portrait" xlink:type="simple" id="oo_250273.jpg"/></fig><p><italic>Antennae</italic> bearing one very long conical sensorium, and basal membranous article with three sensilla almost equal in length (Fig. <xref ref-type="fig" rid="F21">33</xref>).</p><fig id="F21" position="float" orientation="portrait"><label>Figures 33–34.</label><caption><p><italic><tp:taxon-name><tp:taxon-name-part taxon-name-part-type="genus" reg="Cleopomiarus">Cleopomiarus</tp:taxon-name-part><tp:taxon-name-part taxon-name-part-type="species" reg="medius">medius</tp:taxon-name-part></tp:taxon-name></italic> mature larva. <bold>33</bold> Antenna <bold>34</bold> Right mandible. Abbreviation: <italic>mds</italic> – mandible dorsal s.</p></caption><graphic xmlns:xlink="http://www.w3.org/1999/xlink" xlink:href="zookeys-808-023-g021.jpg" position="float" orientation="portrait" xlink:type="simple" id="oo_250274.jpg"/></fig><p><italic>Clypeus</italic> (Fig. <xref ref-type="fig" rid="F22">35</xref>) approximately 4.25 times as wide as long with two almost equal in length <italic>cls</italic>: <italic>cls<sub>2</sub></italic> some longer than <italic>cls<sub>1</sub></italic>, and one sensillum; anterior margin sinuate.</p><fig id="F22" position="float" orientation="portrait"><label>Figures 35–36.</label><caption><p><italic><tp:taxon-name><tp:taxon-name-part taxon-name-part-type="genus" reg="Cleopomiarus">Cleopomiarus</tp:taxon-name-part><tp:taxon-name-part taxon-name-part-type="species" reg="medius">medius</tp:taxon-name-part></tp:taxon-name></italic> mature larva, mouthparts. <bold>35</bold> Labrum and clypeus <bold>36</bold> Epipharynx. Abbreviations: <italic>als</italic> – anteriolateral s., <italic>ams</italic> – anteromedial s., <italic>cls</italic> – clypeal s., <italic>lms</italic> – labral s., <italic>mes</italic> – median s., clss – clypeal sensillum, lr – labral rods.</p></caption><graphic xmlns:xlink="http://www.w3.org/1999/xlink" xlink:href="zookeys-808-023-g022.jpg" position="float" orientation="portrait" xlink:type="simple" id="oo_250275.jpg"/></fig><p><italic>Mouthparts.</italic> Labrum (Fig. <xref ref-type="fig" rid="F22">35</xref>) two times as wide as long, with three piliform <italic>lms</italic>, different in the length; <italic>lms<sub>1</sub></italic> and <italic>lms<sub>2</sub></italic> located medially, and <italic>lms<sub>3</sub></italic> located anterolaterally; <italic>lms<sub>1</sub></italic> very long and reaches distinctly the labrum margin, <italic>lms<sub>2</sub></italic> long, and <italic>lms<sub>3</sub></italic> short, three times as shorter than <italic>lms<sub>1</sub></italic>. Epipharynx (Fig. <xref ref-type="fig" rid="F22">36</xref>) with three medium sized finger-like <italic>als</italic>, and three medium to short <italic>ams</italic> in different shape; labral rods (lr) distinct, <!--PageBreak-->elongated. Mandibles (Fig. <xref ref-type="fig" rid="F22">36</xref>) bifid; bearing with two setae in short to medium size, piliform, and aligned longitudinally, <italic>mds<sub>1</sub></italic> located basally; <italic>mds<sub>2</sub></italic>, located distinctly apically. Maxilla (Fig. <xref ref-type="fig" rid="F21">34</xref>) stipes with long <italic>stps</italic> and equal in length <italic>pfs<sub>1</sub></italic> and <italic>pfs<sub>2</sub></italic>, very short to minute <italic>mbs</italic>, and two sensilla close to <italic>mbs</italic>; mala with six medium sized finger-like <italic>dms</italic>; five <italic>vms</italic>, different in length, three setae medium size, and two setae very short. Maxillary palpi: basal palpomere with one short <italic>mxps</italic> and two sensilla; distal palpomere with cuticular apical processes; length ratio of basal and distal palpomeres 1:0.8. Prelabium (Fig. <xref ref-type="fig" rid="F23">37</xref>) with one short <italic>prms</italic>; ligula with two short <italic>ligs</italic>; premental sclerite broad, ring-shaped. Labial palpi with two palpomeres; length ratio of basal and distal palpomeres 1:0.9; each of the palpomeres with one sensillum, distal palpomere with short, cuticular apical processes. Postlabium (Fig. <xref ref-type="fig" rid="F23">37</xref>) with short <italic>pms<sub>1</sub></italic> located basally, very long <italic>pms<sub>2</sub></italic> located medially and short <italic>pms<sub>3</sub></italic> located apically; membranous area basolaterally distinctly asperate.</p><fig id="F23" position="float" orientation="portrait"><label>Figure 37.</label><caption><p><italic><tp:taxon-name><tp:taxon-name-part taxon-name-part-type="genus" reg="Cleopomiarus">Cleopomiarus</tp:taxon-name-part><tp:taxon-name-part taxon-name-part-type="species" reg="medius">medius</tp:taxon-name-part></tp:taxon-name></italic> larval mouthparts, maxillolabial complex, ventral view right maxilla. Abbreviations: <italic>dms</italic> – dorsal malar s., <italic>vms</italic> – ventral malar s., <italic>mpxs</italic> – maxillary palps s., <italic>mbs</italic> – basioventral s., <italic>pfs</italic> – palpiferal s., <italic>stps</italic> – stipital s., <italic>prms</italic> – premental s., <italic>pms</italic> – postmental s., <italic>ligs</italic> – ligular s.</p></caption><graphic xmlns:xlink="http://www.w3.org/1999/xlink" xlink:href="zookeys-808-023-g023.jpg" position="float" orientation="portrait" xlink:type="simple" id="oo_250276.jpg"/></fig><p><italic>Thorax.</italic> Prothorax (Fig. <xref ref-type="fig" rid="F24">38</xref>) with nine long and one very short <italic>prns</italic>; two long <italic>ps</italic>; and one short <italic>eus.</italic> Meso- and metathorax (Fig. <xref ref-type="fig" rid="F24">38</xref>) with one short <italic>prs</italic>, three long <italic>pds</italic>; one long <italic>as</italic>; two long and one very short to minute <italic>ss</italic>; one long <italic>eps</italic>; one long <italic>ps</italic>; and one short <italic>eus.</italic> Each pedal area of the thoracic segments with six different in length <italic>pda</italic>.</p><fig id="F24" position="float" orientation="portrait"><label>Figures 38–40.</label><caption><p><italic><tp:taxon-name><tp:taxon-name-part taxon-name-part-type="genus" reg="Cleopomiarus">Cleopomiarus</tp:taxon-name-part><tp:taxon-name-part taxon-name-part-type="species" reg="medius">medius</tp:taxon-name-part></tp:taxon-name></italic> mature larva, habitus. <bold>38</bold> Lateral view of thoracic segments <bold>39</bold> Lateral view of abdominal segment I <bold>40</bold> Lateral view of abdominal segments VI–X. Abbreviations: <italic>as</italic> – alar s., <italic>ds</italic> – dorsal s., <italic>eps</italic> – epipleural s., <italic>eus</italic> – eusternal s., <italic>lsts</italic> – laterosternal s., <italic>pda</italic> – pedal s., <italic>pds</italic> – postdorsal s., <italic>prns</italic> – pronotal s., <italic>prs</italic> – prodorsal s., <italic>ss</italic> – spiracular s., <italic>ps</italic> – pleural s., <italic>sts</italic> – sternal s., Th1–3 – number of thoracic segments, Ab1–10 – number of abdominal seg.</p></caption><graphic xmlns:xlink="http://www.w3.org/1999/xlink" xlink:href="zookeys-808-023-g024.jpg" position="float" orientation="portrait" xlink:type="simple" id="oo_250277.jpg"/></fig><p><italic>Abdomen.</italic> Abdominal segments I–VII (Figs <xref ref-type="fig" rid="F24">39–40</xref>) with one very short <italic>prs</italic>; two short and one long <italic>pds</italic> (order: short, long, short); one long and one minute <italic>ss</italic>; two long <italic>eps</italic>; one long <italic>ps</italic>; one long <italic>lsts</italic>; and two short <italic>eus.</italic> Abdominal segment VIII (Fig. <xref ref-type="fig" rid="F24">40</xref>) <!--PageBreak-->with one very short <italic>prs</italic>; three <italic>pds</italic> (order: short, long, short); one long and one minute <italic>ss</italic>; two long <italic>eps</italic>; one long <italic>ps</italic>; one long <italic>lsts</italic>; and two short <italic>eus.</italic> Abdominal segment IX (Fig. <xref ref-type="fig" rid="F24">40</xref>) with one medium long and three very short <italic>ds</italic>; two short <italic>ps</italic>; and two short <italic>sts.</italic> Abdominal segment X (Fig. <xref ref-type="fig" rid="F24">40</xref>) without seta.</p></tp:treatment-sec><tp:treatment-sec sec-type="biology" id="SECID0EP5AI"><title>Biology.</title><p>Previously, the unique biological datum on this species was reported by <xref ref-type="bibr" rid="B49">Weill et al. (2011)</xref>, who collected adults in Syria on <italic><tp:taxon-name><tp:taxon-name-part taxon-name-part-type="genus" reg="Michauxia">Michauxia</tp:taxon-name-part><tp:taxon-name-part taxon-name-part-type="species" reg="campanuloides">campanuloides</tp:taxon-name-part></tp:taxon-name></italic> L’Hér., a small genus of <tp:taxon-name><tp:taxon-name-part taxon-name-part-type="family">Campanulaceae</tp:taxon-name-part></tp:taxon-name> distributed in the Middle East, possibly a synonym of <italic><tp:taxon-name><tp:taxon-name-part taxon-name-part-type="genus" reg="Campanula">Campanula</tp:taxon-name-part></tp:taxon-name></italic> (<xref ref-type="bibr" rid="B19">Crowl et al. 2014</xref>). Therefore, the observation that this species feeds on <italic><tp:taxon-name><tp:taxon-name-part taxon-name-part-type="genus" reg="Campanula">Campanula</tp:taxon-name-part><tp:taxon-name-part taxon-name-part-type="species" reg="lingulata">lingulata</tp:taxon-name-part></tp:taxon-name></italic> Waldst. and Kit. is unpublished. Moreover, adults were recently observed feeding on flowers of <italic><tp:taxon-name><tp:taxon-name-part taxon-name-part-type="genus" reg="Campanula">Campanula</tp:taxon-name-part><tp:taxon-name-part taxon-name-part-type="species" reg="sibirica">sibirica</tp:taxon-name-part></tp:taxon-name></italic> L. in eastern Serbia (I Toševski, pers. obs.), but larval development on this plant species is not confirmed. Like <!--PageBreak--><italic><tp:taxon-name><tp:taxon-name-part taxon-name-part-type="genus" reg="Cleopomiarus">C.</tp:taxon-name-part><tp:taxon-name-part taxon-name-part-type="species" reg="distinctus">distinctus</tp:taxon-name-part></tp:taxon-name></italic> and <italic><tp:taxon-name><tp:taxon-name-part taxon-name-part-type="genus" reg="Cleopomiarus">C.</tp:taxon-name-part><tp:taxon-name-part taxon-name-part-type="species" reg="graminis">graminis</tp:taxon-name-part></tp:taxon-name></italic>, larvae are seed feeders inside capsules of the host plant without producing galls.</p></tp:treatment-sec><tp:treatment-sec sec-type="remarks" id="SECID0EBBBI"><title>Remarks.</title><p>This species was previously known from Anatolia, Syria and many countries of the Balkans but not from Serbia. The adults of this species are characterized by a very long rostrum in the females. This character, however, is not uncommon in the Palaearctic <italic><tp:taxon-name><tp:taxon-name-part taxon-name-part-type="genus" reg="Cleopomiarus">Cleopomiarus</tp:taxon-name-part></tp:taxon-name></italic>. For example, this character is shared with <italic><tp:taxon-name><tp:taxon-name-part taxon-name-part-type="genus" reg="Cleopomiarus">C.</tp:taxon-name-part><tp:taxon-name-part taxon-name-part-type="species" reg="longirostris">longirostris</tp:taxon-name-part></tp:taxon-name></italic> and <italic><tp:taxon-name><tp:taxon-name-part taxon-name-part-type="genus" reg="Cleopomiarus">C.</tp:taxon-name-part><tp:taxon-name-part taxon-name-part-type="species" reg="distinctus">distinctus</tp:taxon-name-part></tp:taxon-name></italic>, two other taxa presented in this paper. It is distinguishable from these species by the less globose and moderately elongate elytra, and moreover by the shape of the male and female genitalia (<xref ref-type="bibr" rid="B15">Caldara and Legalov 2016</xref>). Other characters of the immatures allow easy separation of <italic><tp:taxon-name><tp:taxon-name-part taxon-name-part-type="genus" reg="Cleopomiarus">C.</tp:taxon-name-part><tp:taxon-name-part taxon-name-part-type="species" reg="medius">medius</tp:taxon-name-part></tp:taxon-name></italic> from these two species as well as from <italic><tp:taxon-name><tp:taxon-name-part taxon-name-part-type="genus" reg="Cleopomiarus">C.</tp:taxon-name-part><tp:taxon-name-part taxon-name-part-type="species" reg="graminis">graminis</tp:taxon-name-part></tp:taxon-name></italic> (see keys to larvae and pupae). There are also substantial molecular differences between <italic><tp:taxon-name><tp:taxon-name-part taxon-name-part-type="genus" reg="Cleopomiarus">C.</tp:taxon-name-part><tp:taxon-name-part taxon-name-part-type="species" reg="medius">medius</tp:taxon-name-part></tp:taxon-name></italic> and other species (I Toševski, unpublished data).</p></tp:treatment-sec><ref-list><ref id="B49"><mixed-citation xmlns:xlink="http://www.w3.org/1999/xlink" xlink:type="simple"><person-group><name name-style="western"><surname>Weill</surname><given-names>P</given-names></name><name name-style="western"><surname>Pelletier</surname><given-names>J</given-names></name><name name-style="western"><surname>Benedikt</surname><given-names>S</given-names></name><name name-style="western"><surname>Kresl</surname><given-names>P</given-names></name></person-group> (<year>2011</year>) <article-title>Liste des charançons collectés en Syrie durant trois années complètes et plusieurs excursions entre 1999 et 2004 - base pour un futur catalogue (<tp:taxon-name><tp:taxon-name-part taxon-name-part-type="order">Coleoptera</tp:taxon-name-part></tp:taxon-name>: <tp:taxon-name><tp:taxon-name-part taxon-name-part-type="superfamily">Curculionoidea</tp:taxon-name-part></tp:taxon-name>).</article-title><source>Weevil News</source><volume>66</volume>: <fpage>1</fpage>–<lpage>25</lpage>.</mixed-citation></ref><ref id="B19"><mixed-citation xmlns:xlink="http://www.w3.org/1999/xlink" xlink:type="simple"><person-group><name name-style="western"><surname>Crowl</surname><given-names>AA</given-names></name><name name-style="western"><surname>Mavrodiev</surname><given-names>E</given-names></name><name name-style="western"><surname>Mansion</surname><given-names>G</given-names></name><name name-style="western"><surname>Haberle</surname><given-names>R</given-names></name><name name-style="western"><surname>Pistarino</surname><given-names>A</given-names></name><name name-style="western"><surname>Kamari</surname><given-names>G et al.</given-names></name></person-group> (<year>2014</year>) Phylogeny of <tp:taxon-name><tp:taxon-name-part taxon-name-part-type="subfamily">Campanuloideae</tp:taxon-name-part></tp:taxon-name> (<tp:taxon-name><tp:taxon-name-part taxon-name-part-type="family">Campanulaceae</tp:taxon-name-part></tp:taxon-name>) with emphasis on the utility of nuclear pentatricopeptide repeat (PPR) genes. PLoS ONE 9(4): e94199. <ext-link xlink:type="simple" ext-link-type="doi" xlink:href="10.1371/journal.pone.0094199">https://doi.org/10.1371/journal.pone.0094199</ext-link></mixed-citation></ref><ref id="B15"><mixed-citation xmlns:xlink="http://www.w3.org/1999/xlink" xlink:type="simple"><person-group><name name-style="western"><surname>Caldara</surname><given-names>R</given-names></name><name name-style="western"><surname>Legalov</surname><given-names>AA</given-names></name></person-group> (<year>2016</year>) <article-title>Systematics of the Holarctic species of the weevil genus <italic><tp:taxon-name><tp:taxon-name-part taxon-name-part-type="genus">Cleopomiarus</tp:taxon-name-part></tp:taxon-name></italic> Pierce (<tp:taxon-name><tp:taxon-name-part taxon-name-part-type="order">Coleoptera</tp:taxon-name-part></tp:taxon-name>: <tp:taxon-name><tp:taxon-name-part taxon-name-part-type="family">Curculionidae</tp:taxon-name-part></tp:taxon-name>).</article-title><source>Journal of Insect Biodiversity</source><volume>4</volume>(<issue>6</issue>): <fpage>1</fpage>–<lpage>47</lpage>. <ext-link xlink:type="simple" ext-link-type="doi" xlink:href="10.12976/jib/2016.4.6">https://doi.org/10.12976/jib/2016.4.6</ext-link></mixed-citation></ref></ref-list></tp:taxon-treatment>
