# Supplementary material for: Morphological characters of immature stages of Palaearctic species of Cleopomiarus and Miarus and their systematic value in Mecinini (Coleoptera, Curculionidae, Curculioninae)
Source: Zookeys. 2018 Dec 18;(808):23–92. doi: 10.3897/zookeys.808.28172 (PMC6305772; doi:10.3897/zookeys.808.28172)
Supplement: XML Treatment for Cleopomiarus meridionalis [file zookeys.808.28172-treatment6.xml]

<!DOCTYPE tp:taxon-treatment
  PUBLIC "-//TaxonX//DTD Taxonomic Treatment Publishing DTD v0 20100105//EN" "tax-treatment-NSO.dtd">
<tp:taxon-treatment xmlns:tp="http://www.plazi.org/taxpub"><tp:treatment-meta><kwd-group><label>Taxon classification</label><kwd><named-content xmlns:xlink="http://www.w3.org/1999/xlink" content-type="kingdom">Animalia</named-content></kwd><kwd><named-content xmlns:xlink="http://www.w3.org/1999/xlink" content-type="order">Coleoptera</named-content></kwd><kwd><named-content xmlns:xlink="http://www.w3.org/1999/xlink" content-type="family">Curculionidae</named-content></kwd></kwd-group><mixed-citation publication-type="journal"><person-group><name><surname>Skuhrovec</surname><given-names>Jiří</given-names></name><name><surname>Gosik</surname><given-names>Rafał</given-names></name><name><surname>Caldara</surname><given-names>Roberto</given-names></name><name><surname>Toševski</surname><given-names>Ivo</given-names></name><name><surname>Łętowski</surname><given-names>Jacek</given-names></name><name><surname>Szwaj</surname><given-names>Ewelina</given-names></name></person-group><article-title>Morphological characters of immature stages of Palaearctic species of <italic><tp:taxon-name><tp:taxon-name-part taxon-name-part-type="genus" reg="Cleopomiarus">Cleopomiarus</tp:taxon-name-part></tp:taxon-name></italic> and <italic><tp:taxon-name><tp:taxon-name-part taxon-name-part-type="genus" reg="Miarus">Miarus</tp:taxon-name-part></tp:taxon-name></italic> and their systematic value in <tp:taxon-name><tp:taxon-name-part taxon-name-part-type="tribe">Mecinini</tp:taxon-name-part></tp:taxon-name> (<tp:taxon-name><tp:taxon-name-part taxon-name-part-type="order">Coleoptera</tp:taxon-name-part></tp:taxon-name>, <tp:taxon-name><tp:taxon-name-part taxon-name-part-type="family">Curculionidae</tp:taxon-name-part></tp:taxon-name>, <tp:taxon-name><tp:taxon-name-part taxon-name-part-type="subfamily">Curculioninae</tp:taxon-name-part></tp:taxon-name>)</article-title><source>Zookeys</source><day>18</day><month>12</month><year>2018</year><volume>2018</volume><issue>808</issue><fpage>23</fpage><lpage>92</lpage><pub-id pub-id-type="doi">10.3897/zookeys.808.28172</pub-id></mixed-citation></tp:treatment-meta><tp:nomenclature><tp:taxon-name>
                <tp:taxon-name-part taxon-name-part-type="genus" reg="Cleopomiarus">Cleopomiarus</tp:taxon-name-part>
                <tp:taxon-name-part taxon-name-part-type="species" reg="meridionalis">meridionalis</tp:taxon-name-part>
              </tp:taxon-name><tp:taxon-authority>(H. Brisout, 1863)</tp:taxon-authority><xref ref-type="fig" rid="F25">Figures 41</xref><xref ref-type="fig" rid="F26">, 42</xref><xref ref-type="fig" rid="F27">, 43–44</xref><xref ref-type="fig" rid="F28">, 45–46</xref><xref ref-type="fig" rid="F29">, 47</xref><xref ref-type="fig" rid="F30">, 48–50</xref></tp:nomenclature><tp:treatment-sec sec-type="material" id="SECID0EFFBI"><title>Material examined.</title><p>10 L3 larvae: south-eastern France, Castellar (Menton), Juin 2005, ex seed capsules of <italic><tp:taxon-name><tp:taxon-name-part taxon-name-part-type="genus" reg="Campanula">Campanula</tp:taxon-name-part><tp:taxon-name-part taxon-name-part-type="species" reg="rapunculus">rapunculus</tp:taxon-name-part></tp:taxon-name></italic> L., leg. and det. R. Caldara all collected in association with adults.</p></tp:treatment-sec><tp:treatment-sec sec-type="description" id="SECID0EWFBI"><title>Description.</title><p><italic>Measurements</italic> (in mm). Body length: 2.20–3.15 (mean 2.8). Body width (metathorax or abdominal segments I–II) up to 0.73. Head width: 0.35–0.51 (mean 0.45).</p><p><italic>General.</italic> Body elongated, slender, curved, rounded in cross section (Fig. <xref ref-type="fig" rid="F25">41</xref>).</p><fig id="F25" position="float" orientation="portrait"><label>Figure 41.</label><caption><p><italic><tp:taxon-name><tp:taxon-name-part taxon-name-part-type="genus" reg="Cleopomiarus">Cleopomiarus</tp:taxon-name-part><tp:taxon-name-part taxon-name-part-type="species" reg="meridionalis">meridionalis</tp:taxon-name-part></tp:taxon-name></italic> mature larva habitus.</p></caption><graphic xmlns:xlink="http://www.w3.org/1999/xlink" xlink:href="zookeys-808-023-g025.jpg" position="float" orientation="portrait" xlink:type="simple" id="oo_250278.jpg"/></fig><p><italic>Colouration.</italic> Pale brown or almost yellow head (Fig. <xref ref-type="fig" rid="F25">41</xref>). All thoracic and abdominal segments from distinctly white to slightly yellow (Fig. <xref ref-type="fig" rid="F25">41</xref>).</p><p><italic>Vestiture.</italic> Setae on body thin, slightly from orange to pale brown, distinctly different in length (minute to very short or long to very long). Cuticle distinctly asperate.</p><p><italic>Head capsule</italic> (Fig. <xref ref-type="fig" rid="F26">42</xref>). Head suboval, distinctly flattened laterally. Frontal sutures narrow, but distinct. Two stemmata (st), anterior one in the form of a small pigmented spot; and posterior one in form of a very small pigmented spot, located on each side close <italic>des<sub>5</sub></italic>. <italic>Des<sub>1–3</sub></italic> and <italic>des<sub>5</sub></italic> very long; <italic>des<sub>4</sub></italic> relatively long (Fig. <xref ref-type="fig" rid="F26">42</xref>). <italic>Fs<sub>1</sub></italic> long to very long; <italic>fs<sub>2</sub></italic> absent; <italic>fs<sub>3</sub></italic> long medium, laterally to <italic>fs<sub>4</sub></italic>; <italic>fs<sub>4</sub></italic> very long; and <italic>fs<sub>5</sub></italic> very long (Fig. <xref ref-type="fig" rid="F26">42</xref>). <italic>Les<sub>1</sub></italic> and <italic>les<sub>2</sub></italic> as long as <italic>des<sub>5</sub></italic>; both <italic>ves</italic> medium size. Epicranial area with two sensilla and three <italic>pes</italic> in line with <italic>des<sub>2</sub></italic>.</p><fig id="F26" position="float" orientation="portrait"><label>Figure 42.</label><caption><p><italic><tp:taxon-name><tp:taxon-name-part taxon-name-part-type="genus" reg="Cleopomiarus">Cleopomiarus</tp:taxon-name-part><tp:taxon-name-part taxon-name-part-type="species" reg="meridionalis">meridionalis</tp:taxon-name-part></tp:taxon-name></italic> mature larva head, frontal view. Abbreviations: <italic>des</italic> – dorsal epicranial s., <italic>fs</italic> – frontal epicranial s., <italic>les</italic> – lateral epicranial s., <italic>pes</italic> – postepicranial s., <italic>ves</italic> – ventral s., at – antenna, st – stemmata.</p></caption><graphic xmlns:xlink="http://www.w3.org/1999/xlink" xlink:href="zookeys-808-023-g026.jpg" position="float" orientation="portrait" xlink:type="simple" id="oo_250279.jpg"/></fig><p><italic>Antennae</italic> bearing one very long conical sensorium, and basal membranous article with three sensilla different in length, two behind conical sensorium, and one ahead of it (Fig. <xref ref-type="fig" rid="F27">43</xref>).</p><fig id="F27" position="float" orientation="portrait"><label>Figures 43–44.</label><caption><p><italic><tp:taxon-name><tp:taxon-name-part taxon-name-part-type="genus" reg="Cleopomiarus">Cleopomiarus</tp:taxon-name-part><tp:taxon-name-part taxon-name-part-type="species" reg="meridionalis">meridionalis</tp:taxon-name-part></tp:taxon-name></italic> mature larva. <bold>43</bold> Antenna <bold>44</bold> Right mandible. Abbreviation: <italic>mds</italic> – mandible dorsal s.</p></caption><graphic xmlns:xlink="http://www.w3.org/1999/xlink" xlink:href="zookeys-808-023-g027.jpg" position="float" orientation="portrait" xlink:type="simple" id="oo_250280.jpg"/></fig><p><italic>Clypeus</italic> (Fig. <xref ref-type="fig" rid="F28">45</xref>) approximately three times as wide as long with two medium size <italic>cls</italic>, <italic>cls<sub>1</sub></italic> distinctly longer than <italic>cls<sub>2</sub></italic>, and one sensillum; anterior margin sinuate.</p><fig id="F28" position="float" orientation="portrait"><label>Figures 45–46.</label><caption><p><italic><tp:taxon-name><tp:taxon-name-part taxon-name-part-type="genus" reg="Cleopomiarus">Cleopomiarus</tp:taxon-name-part><tp:taxon-name-part taxon-name-part-type="species" reg="meridionalis">meridionalis</tp:taxon-name-part></tp:taxon-name></italic> mature larva, mouthparts. <bold>45</bold> Labrum and clypeus <bold>46</bold> Epipharynx. Abbreviations: <italic>als</italic> – anteriolateral s., <italic>ams</italic> – anteromedial s., <italic>cls</italic> – clypeal s., <italic>lms</italic> – labral s., <italic>mes</italic> – median s., clss – clypeal sensillum, lr – labral rods.</p></caption><graphic xmlns:xlink="http://www.w3.org/1999/xlink" xlink:href="zookeys-808-023-g028.jpg" position="float" orientation="portrait" xlink:type="simple" id="oo_250281.jpg"/></fig><p><italic>Mouthparts.</italic> Labrum (Fig. <xref ref-type="fig" rid="F28">45</xref>) less than 2.5 times as wide as long, with three piliform <italic>lms</italic>, different in the length; <italic>lms<sub>1</sub></italic> located posteromedially, very close to margin of clypeus, <italic>lms<sub>2</sub></italic> located in the middle, and <italic>lms<sub>3</sub></italic> located laterally; <italic>lms<sub>1</sub></italic> very long and reaches distinctly the labrum margin, <italic>lms<sub>2</sub></italic> long, and <italic>lms<sub>3</sub></italic> medium size, more than twice times as short as <italic>lms<sub>1</sub></italic>. Epipharynx (Fig. <xref ref-type="fig" rid="F28">46</xref>) with three medium sized finger-like <italic>als</italic>, two <italic>als</italic> of identical in length, and the third one distinctly shorter and also located close to labral rods (lr); with three short <italic>ams</italic> in different shape, <italic>ams<sub>1</sub></italic> and <italic>ams<sub>2</sub></italic> piliform, finger-like <italic>ams<sub>3</sub></italic> and enlarged in middle, and also located more close to lr; without <italic>mes</italic>; labral rods (lr) distinct, elongated, oval. Mandibles (Fig. <xref ref-type="fig" rid="F27">44</xref>) bifid; bearing with two setae in short to medium size, piliform, and aligned longitudinally., <italic>mds<sub>1</sub></italic> located basally; <italic>mds<sub>2</sub></italic>, located distinctly apically. Maxilla (Fig. <xref ref-type="fig" rid="F29">47</xref>) stipes with very long <italic>stps</italic> and <italic>pfs<sub>2</sub></italic>, medium size <italic>pfs<sub>1</sub></italic>, very short to minute <italic>mbs</italic>, and sensillum close to <italic>mbs</italic>; mala with six medium sized finger-like <italic>dms</italic>; five <italic>vms</italic>, different in length, four setae medium size, and one seta very short. Maxillary palpi: basal palpomere with one short <italic>mxps</italic> and two sensilla; distal palpomere with short, cuticular apical processes; length ratio of basal and distal palpomeres 1:0.8. Prelabium (Fig. <xref ref-type="fig" rid="F29">47</xref>) with one very short <italic>prms</italic>; ligula with two very short to minute <italic>ligs</italic>; premental sclerite broad, ring-shaped. Labial palpi with two palpomeres; length ratio of basal and distal palpomeres 1:0.9; <!--PageBreak-->each of the palpomeres with one sensillum, distal palpomere with short, cuticular apical processes. Postlabium (Fig. <xref ref-type="fig" rid="F29">47</xref>) with short <italic>pms<sub>1</sub></italic> located basally, long <italic>pms<sub>2</sub></italic> located medially and short <italic>pms<sub>3</sub></italic> located apically; membranous area basolaterally only a partly and finely asperate.</p><fig id="F29" position="float" orientation="portrait"><label>Figure 47.</label><caption><p><italic><tp:taxon-name><tp:taxon-name-part taxon-name-part-type="genus" reg="Cleopomiarus">Cleopomiarus</tp:taxon-name-part><tp:taxon-name-part taxon-name-part-type="species" reg="meridionalis">meridionalis</tp:taxon-name-part></tp:taxon-name></italic> larval mouthparts, maxillolabial complex, ventral view right maxilla. Abbreviations: <italic>dms</italic> – dorsal malar s., <italic>vms</italic> – ventral malar s., <italic>mpxs</italic> – maxillary palps s., <italic>mbs</italic> – basioventral s., <italic>pfs</italic> – palpiferal s., <italic>stps</italic> – stipital s., <italic>prms</italic> – premental s., <italic>pms</italic> – postmental s., <italic>ligs</italic> – ligular s.</p></caption><graphic xmlns:xlink="http://www.w3.org/1999/xlink" xlink:href="zookeys-808-023-g029.jpg" position="float" orientation="portrait" xlink:type="simple" id="oo_250282.jpg"/></fig><p><italic>Thorax.</italic> Prothorax (Fig. <xref ref-type="fig" rid="F30">48</xref>) with nine very long and one very short to minute <italic>prns</italic>, small pigmented dorsal sclerite present with four long <italic>prns</italic>, this sclerite subdivided in two triangular plates medially; two very long to long <italic>ps</italic>; and one short <italic>eus.</italic> Meso- and metathorax (Fig. <xref ref-type="fig" rid="F30">48</xref>) with one long <italic>prs</italic>, three very long to long <italic>pds</italic>; one <!--PageBreak-->long <italic>as</italic>; two very long and one very short to minute <italic>ss</italic>; one long <italic>eps</italic>; one very long to long <italic>ps</italic>; and one short to very short <italic>eus.</italic> Each pedal area of the thoracic segments with 5–6 very long <italic>pda</italic>.</p><fig id="F30" position="float" orientation="portrait"><label>Figures 48–50.</label><caption><p><italic><tp:taxon-name><tp:taxon-name-part taxon-name-part-type="genus" reg="Cleopomiarus">Cleopomiarus</tp:taxon-name-part><tp:taxon-name-part taxon-name-part-type="species" reg="meridionalis">meridionalis</tp:taxon-name-part></tp:taxon-name></italic> mature larva, habitus. <bold>48</bold> Lateral view of thoracic segments <bold>49</bold> Lateral view of abdominal segment I <bold>50</bold> Lateral view of abdominal segments VI–X. Abbreviations: <italic>as</italic> – alar s., <italic>ds</italic> – dorsal s., <italic>eps</italic> – epipleural s., <italic>eus</italic> – eusternal s., <italic>lsts</italic> – laterosternal s., <italic>pda</italic> – pedal s., <italic>pds</italic> – postdorsal s., <italic>prns</italic> – pronotal s., <italic>prs</italic> – prodorsal s., <italic>ss</italic> – spiracular s., <italic>ps</italic> – pleural s., <italic>sts</italic> – sternal s., <italic>ts</italic> – terminal s., Th1–3 – number of thoracic segments, Ab1–10 – number of abdominal seg.</p></caption><graphic xmlns:xlink="http://www.w3.org/1999/xlink" xlink:href="zookeys-808-023-g030.jpg" position="float" orientation="portrait" xlink:type="simple" id="oo_250283.jpg"/></fig><p><italic>Abdomen.</italic> Abdominal segments I–VII (Figs <xref ref-type="fig" rid="F30">49–50</xref>) with one long <italic>prs</italic>; two relatively long to short and one very long to long <italic>pds</italic> (order: relatively long, very long, short); one very long to long and one minute <italic>ss</italic>; two very long <italic>eps</italic>; one very long to long <italic>ps</italic>; one relatively long to short <italic>lsts</italic>; and one short to very short and one relatively long <italic>eus.</italic> Abdominal segment VIII (Fig. <xref ref-type="fig" rid="F30">50</xref>) with sometimes one very short to minute <!--PageBreak--><italic>prs</italic>; one short and one long to relatively long <italic>pds</italic> (order: short, long); one long and one minute <italic>ss</italic>; two very long <italic>eps</italic>; one very long to long <italic>ps</italic>; one relatively long to short <italic>lsts</italic>; and one short to very short and one relatively long <italic>eus.</italic> Abdominal segment IX (Fig. <xref ref-type="fig" rid="F30">50</xref>) with two relatively long and two short to very short <italic>ds</italic>; one relatively long and one minute <italic>ps</italic>; and one relatively long <italic>sts.</italic> Abdominal segment X (Fig. <xref ref-type="fig" rid="F30">50</xref>) with one very short seta (<italic>ts</italic>).</p></tp:treatment-sec><tp:treatment-sec sec-type="biology" id="SECID0EHYBI"><title>Biology.</title><p>Adults of this species are usually collected on the flowers of <italic><tp:taxon-name><tp:taxon-name-part taxon-name-part-type="genus" reg="Campanula">Campanula</tp:taxon-name-part><tp:taxon-name-part taxon-name-part-type="species" reg="rapunculus">rapunculus</tp:taxon-name-part></tp:taxon-name></italic> L., and we can confirm that larvae feed on seeds of this plant as previously reported by <xref ref-type="bibr" rid="B26">Hoffmann (1958)</xref>.</p><!--PageBreak--></tp:treatment-sec><tp:treatment-sec sec-type="remarks" id="SECID0E4YBI"><title>Remarks and comparative notes.</title><p>This species is widely distributed and common in southern Europe, whereas it appears rare in North Africa and the Middle East. Adults can be confused with some related species such as <italic><tp:taxon-name><tp:taxon-name-part taxon-name-part-type="genus" reg="Campanula">C.</tp:taxon-name-part><tp:taxon-name-part taxon-name-part-type="species" reg="plantarum">plantarum</tp:taxon-name-part></tp:taxon-name></italic> (Germar, 1823), <italic><tp:taxon-name><tp:taxon-name-part taxon-name-part-type="genus" reg="Campanula">C.</tp:taxon-name-part><tp:taxon-name-part taxon-name-part-type="species" reg="micros">micros</tp:taxon-name-part></tp:taxon-name></italic> (Germar, 1821) and <italic><tp:taxon-name><tp:taxon-name-part taxon-name-part-type="genus" reg="Campanula">C.</tp:taxon-name-part><tp:taxon-name-part taxon-name-part-type="species" reg="reitteri">reitteri</tp:taxon-name-part></tp:taxon-name></italic> (Caldara &amp; Legalov, 2016), from which they differ by some external characters and the shape of their genitalia (<xref ref-type="bibr" rid="B15">Caldara and Legalov 2016</xref>). In contrast, this species is poorly related morphologically to the other species of <italic><tp:taxon-name><tp:taxon-name-part taxon-name-part-type="genus" reg="Cleopomiarus">Cleopomiarus</tp:taxon-name-part></tp:taxon-name></italic> studied here. This difference is confirmed also by the larval morphology, which differs from all of the other species mainly by a longer <italic>fs<sub>3</sub></italic> that is almost as long as <italic>fs<sub>4</sub></italic>.</p></tp:treatment-sec><ref-list><ref id="B26"><mixed-citation xmlns:xlink="http://www.w3.org/1999/xlink" xlink:type="simple"><person-group><name name-style="western"><surname>Hoffmann</surname><given-names>A</given-names></name></person-group> (<year>1958</year>) Faune de France 62 Coléoptères Curculionides (Troisième partie). Le Chevalier, Paris, 1209–1839.</mixed-citation></ref><ref id="B15"><mixed-citation xmlns:xlink="http://www.w3.org/1999/xlink" xlink:type="simple"><person-group><name name-style="western"><surname>Caldara</surname><given-names>R</given-names></name><name name-style="western"><surname>Legalov</surname><given-names>AA</given-names></name></person-group> (<year>2016</year>) <article-title>Systematics of the Holarctic species of the weevil genus <italic><tp:taxon-name><tp:taxon-name-part taxon-name-part-type="genus">Cleopomiarus</tp:taxon-name-part></tp:taxon-name></italic> Pierce (<tp:taxon-name><tp:taxon-name-part taxon-name-part-type="order">Coleoptera</tp:taxon-name-part></tp:taxon-name>: <tp:taxon-name><tp:taxon-name-part taxon-name-part-type="family">Curculionidae</tp:taxon-name-part></tp:taxon-name>).</article-title><source>Journal of Insect Biodiversity</source><volume>4</volume>(<issue>6</issue>): <fpage>1</fpage>–<lpage>47</lpage>. <ext-link xlink:type="simple" ext-link-type="doi" xlink:href="10.12976/jib/2016.4.6">https://doi.org/10.12976/jib/2016.4.6</ext-link></mixed-citation></ref></ref-list></tp:taxon-treatment>
