# Supplementary material for: Morphological characters of immature stages of Palaearctic species of Cleopomiarus and Miarus and their systematic value in Mecinini (Coleoptera, Curculionidae, Curculioninae)
Source: Zookeys. 2018 Dec 18;(808):23–92. doi: 10.3897/zookeys.808.28172 (PMC6305772; doi:10.3897/zookeys.808.28172)
Supplement: XML Treatment for Miarus [file zookeys.808.28172-treatment7.xml]

<!DOCTYPE tp:taxon-treatment
  PUBLIC "-//TaxonX//DTD Taxonomic Treatment Publishing DTD v0 20100105//EN" "tax-treatment-NSO.dtd">
<tp:taxon-treatment xmlns:tp="http://www.plazi.org/taxpub"><tp:treatment-meta><kwd-group><label>Taxon classification</label><kwd><named-content xmlns:xlink="http://www.w3.org/1999/xlink" content-type="kingdom">Animalia</named-content></kwd><kwd><named-content xmlns:xlink="http://www.w3.org/1999/xlink" content-type="order">Coleoptera</named-content></kwd><kwd><named-content xmlns:xlink="http://www.w3.org/1999/xlink" content-type="family">Curculionidae</named-content></kwd></kwd-group><mixed-citation publication-type="journal"><person-group><name><surname>Skuhrovec</surname><given-names>Jiří</given-names></name><name><surname>Gosik</surname><given-names>Rafał</given-names></name><name><surname>Caldara</surname><given-names>Roberto</given-names></name><name><surname>Toševski</surname><given-names>Ivo</given-names></name><name><surname>Łętowski</surname><given-names>Jacek</given-names></name><name><surname>Szwaj</surname><given-names>Ewelina</given-names></name></person-group><article-title>Morphological characters of immature stages of Palaearctic species of <italic><tp:taxon-name><tp:taxon-name-part taxon-name-part-type="genus" reg="Cleopomiarus">Cleopomiarus</tp:taxon-name-part></tp:taxon-name></italic> and <italic><tp:taxon-name><tp:taxon-name-part taxon-name-part-type="genus" reg="Miarus">Miarus</tp:taxon-name-part></tp:taxon-name></italic> and their systematic value in <tp:taxon-name><tp:taxon-name-part taxon-name-part-type="tribe">Mecinini</tp:taxon-name-part></tp:taxon-name> (<tp:taxon-name><tp:taxon-name-part taxon-name-part-type="order">Coleoptera</tp:taxon-name-part></tp:taxon-name>, <tp:taxon-name><tp:taxon-name-part taxon-name-part-type="family">Curculionidae</tp:taxon-name-part></tp:taxon-name>, <tp:taxon-name><tp:taxon-name-part taxon-name-part-type="subfamily">Curculioninae</tp:taxon-name-part></tp:taxon-name>)</article-title><source>Zookeys</source><day>18</day><month>12</month><year>2018</year><volume>2018</volume><issue>808</issue><fpage>23</fpage><lpage>92</lpage><pub-id pub-id-type="doi">10.3897/zookeys.808.28172</pub-id></mixed-citation></tp:treatment-meta><tp:nomenclature><label>Genus</label><tp:taxon-name>
                <tp:taxon-name-part taxon-name-part-type="genus" reg="Miarus">Miarus</tp:taxon-name-part>
              </tp:taxon-name><tp:taxon-authority>Schoenherr, 1826</tp:taxon-authority></tp:nomenclature><tp:treatment-sec sec-type="description" id="SECID0EX2BI"><title>Description.</title><p><italic>Measurements</italic> (in mm). Body length: 3.80–8.39. Body width (metathorax or abdominal segments I–II) 1.55–2.04. Head width: 0.57–0.83.</p><p><italic>General.</italic> Body slender, C-curved, rounded in cross section.</p><p><italic>Colouration.</italic> From black to dark brown head. All thoracic and abdominal segments yellowish, with some asperities.</p><p><italic>Vestiture.</italic> Setae on body thin, in different colouration, distinctly different in length; piliform.</p><p><italic>Head capsule</italic>. Head almost rounded, sometimes slightly flattened laterally, endocarinal line present and distinct, more than half the length of frons. Frontal sutures on the head narrow and loosened, but distinct, and ever extended to the antennae. One stemma (st), in the form of a pigmented spot with convex cornea. Dorsum of the epicranium with four or five setae; <italic>des<sub>3</sub></italic> located anteriorly on epicranium close border with frontal suture. Frons with three or four setae; <italic>fs<sub>2</sub></italic> absent. Head also with two <italic>les</italic> and two <italic>ves.</italic> Epicranial area with two or three <italic>pes</italic> and more or without sensilla.</p><p><italic>Antennae</italic> located at the end of the frontal suture on each side, membranous and distinctly convex basal article bearing one very long conical sensorium; basal membranous article with 1–4 sensilla.</p><p><italic>Clypeus</italic> transverse-shaped, approximately 2.5–3.5 times as wide as long with two <italic>cls</italic>, and one sensillum (clss) between setae; all very close to margin with frons.</p><p><italic>Mouthparts.</italic> Labrum with three piliform <italic>lms</italic>; anterior margin bisinuate. Epipharynx with three finger-like <italic>als</italic>; with two <italic>ams</italic>; and 0–2 <italic>mes</italic>; labral rods (lr) elongated. Mandibles distinctly broad, bifid, teeth of unequal height; slightly truncate; both setae piliform and located apically. Maxilla stipes with one <italic>stps</italic>, two <italic>pfs</italic> and one <italic>mbs</italic> and one sensillum; mala with six finger-like <italic>dms</italic>, in two sizes, first or first and second <italic>dms</italic> very long as <italic>pfs</italic>, next medium length; five <italic>vms</italic>; all <italic>vms</italic> distinctly shorter than <italic>dms.</italic> Maxillary palpi with two palpomeres; basal palpomere with one short <italic>mxps</italic> and two sensilla; distal palpomere with one sensillum and a group of micro cuticular apical processes. Prelabium oval-shaped, with one <italic>prms</italic>; ligula with sinuate margin and 2–3 <italic>ligs</italic>; pre<!--PageBreak-->mental sclerite feebly visible. Labial palpi with two palpomeres; each of the palpomeres with one sensillum, distal palpomere with cuticular apical processes. Postlabium with three <italic>pms</italic>, all located laterally.</p><p><italic>Thorax.</italic> Prothorax slightly smaller than meso- and metathorax. Spiracle bicameral, placed between the pro- and mesothorax (see, e.g., <xref ref-type="bibr" rid="B44">Skuhrovec et al. 2015</xref>). Prothorax with ten <italic>prns</italic>; two <italic>ps</italic>; and one <italic>eus.</italic> Mesothorax with one <italic>prs</italic>, three <italic>pds</italic>; one <italic>as</italic>; two long and one short <italic>ss</italic>; one <italic>eps</italic>; one <italic>ps</italic>; and one <italic>eus.</italic> Chaetotaxy of metathorax almost identical to that of mesothorax. Each pedal area of the thoracic segments well separated, with 5–6 <italic>pda</italic>.</p><p><italic>Abdomen.</italic> Abdominal segments I–III of almost equal length, next abdominal segments decreasing gradually to the terminal parts of the body. Abdominal segment X reduced to four anal lobes of unequal size, the lateral lobes being distinctly the largest, the dorsal and the ventral lobe very small. Anus located terminally. Eight spiracles, bicameral, all spiracles placed medially or anteromedially and functional. Abdominal segments I–VIII with one <italic>prs</italic> (sometimes abdominal segment VIII without); three <italic>pds</italic>, <italic>pds<sub>2</sub></italic> the longest one; one long and one minute <italic>ss</italic>; two long <italic>eps</italic>; one <italic>ps</italic>; one <italic>lsts</italic>; and two <italic>eus.</italic> Abdominal segment IX with 3–4 <italic>ds</italic>; 1–3 <italic>ps</italic>; and two <italic>sts.</italic> Abdominal segment X with one minute seta present or absent.</p></tp:treatment-sec><ref-list><ref id="B44"><mixed-citation xmlns:xlink="http://www.w3.org/1999/xlink" xlink:type="simple"><person-group><name name-style="western"><surname>Skuhrovec</surname><given-names>J</given-names></name><name name-style="western"><surname>Gosik</surname><given-names>R</given-names></name><name name-style="western"><surname>Caldara</surname><given-names>R</given-names></name><name name-style="western"><surname>Košťál</surname><given-names>M</given-names></name></person-group> (<year>2015</year>) <article-title>Immatures of Palaearctic species of the weevil genus <italic><tp:taxon-name><tp:taxon-name-part taxon-name-part-type="genus">Sibinia</tp:taxon-name-part></tp:taxon-name></italic> (<tp:taxon-name><tp:taxon-name-part taxon-name-part-type="order">Coleoptera</tp:taxon-name-part></tp:taxon-name>, <tp:taxon-name><tp:taxon-name-part taxon-name-part-type="family">Curculionidae</tp:taxon-name-part></tp:taxon-name>): new descriptions and new bionomic data with suggestions on their potential value in a phylogenetic reconstruction of the genus.</article-title><source>Zootaxa</source><volume>3955</volume>(<issue>2</issue>): <fpage>151</fpage>–<lpage>187</lpage>. <ext-link xlink:type="simple" ext-link-type="doi" xlink:href="10.11646/zootaxa.3955.2.1">https://doi.org/10.11646/zootaxa.3955.2.1</ext-link></mixed-citation></ref></ref-list></tp:taxon-treatment>
