# Supplementary material for: Morphological characters of immature stages of Palaearctic species of Cleopomiarus and Miarus and their systematic value in Mecinini (Coleoptera, Curculionidae, Curculioninae)
Source: Zookeys. 2018 Dec 18;(808):23–92. doi: 10.3897/zookeys.808.28172 (PMC6305772; doi:10.3897/zookeys.808.28172)
Supplement: XML Treatment for Miarus abnormis [file zookeys.808.28172-treatment8.xml]

<!DOCTYPE tp:taxon-treatment
  PUBLIC "-//TaxonX//DTD Taxonomic Treatment Publishing DTD v0 20100105//EN" "tax-treatment-NSO.dtd">
<tp:taxon-treatment xmlns:tp="http://www.plazi.org/taxpub"><tp:treatment-meta><kwd-group><label>Taxon classification</label><kwd><named-content xmlns:xlink="http://www.w3.org/1999/xlink" content-type="kingdom">Animalia</named-content></kwd><kwd><named-content xmlns:xlink="http://www.w3.org/1999/xlink" content-type="order">Coleoptera</named-content></kwd><kwd><named-content xmlns:xlink="http://www.w3.org/1999/xlink" content-type="family">Curculionidae</named-content></kwd></kwd-group><mixed-citation publication-type="journal"><person-group><name><surname>Skuhrovec</surname><given-names>Jiří</given-names></name><name><surname>Gosik</surname><given-names>Rafał</given-names></name><name><surname>Caldara</surname><given-names>Roberto</given-names></name><name><surname>Toševski</surname><given-names>Ivo</given-names></name><name><surname>Łętowski</surname><given-names>Jacek</given-names></name><name><surname>Szwaj</surname><given-names>Ewelina</given-names></name></person-group><article-title>Morphological characters of immature stages of Palaearctic species of <italic><tp:taxon-name><tp:taxon-name-part taxon-name-part-type="genus" reg="Cleopomiarus">Cleopomiarus</tp:taxon-name-part></tp:taxon-name></italic> and <italic><tp:taxon-name><tp:taxon-name-part taxon-name-part-type="genus" reg="Miarus">Miarus</tp:taxon-name-part></tp:taxon-name></italic> and their systematic value in <tp:taxon-name><tp:taxon-name-part taxon-name-part-type="tribe">Mecinini</tp:taxon-name-part></tp:taxon-name> (<tp:taxon-name><tp:taxon-name-part taxon-name-part-type="order">Coleoptera</tp:taxon-name-part></tp:taxon-name>, <tp:taxon-name><tp:taxon-name-part taxon-name-part-type="family">Curculionidae</tp:taxon-name-part></tp:taxon-name>, <tp:taxon-name><tp:taxon-name-part taxon-name-part-type="subfamily">Curculioninae</tp:taxon-name-part></tp:taxon-name>)</article-title><source>Zookeys</source><day>18</day><month>12</month><year>2018</year><volume>2018</volume><issue>808</issue><fpage>23</fpage><lpage>92</lpage><pub-id pub-id-type="doi">10.3897/zookeys.808.28172</pub-id></mixed-citation></tp:treatment-meta><tp:nomenclature><tp:taxon-name>
                <tp:taxon-name-part taxon-name-part-type="genus" reg="Miarus">Miarus</tp:taxon-name-part>
                <tp:taxon-name-part taxon-name-part-type="species" reg="abnormis">abnormis</tp:taxon-name-part>
              </tp:taxon-name><tp:taxon-authority>Solari, 1947</tp:taxon-authority><xref ref-type="fig" rid="F31">Figures 51</xref><xref ref-type="fig" rid="F32">, 52</xref><xref ref-type="fig" rid="F33">, 53–54</xref><xref ref-type="fig" rid="F34">, 55–56</xref><xref ref-type="fig" rid="F35">, 57</xref><xref ref-type="fig" rid="F36">, 58–60</xref><!--PageBreak--></tp:nomenclature><tp:treatment-sec sec-type="material" id="SECID0EOCCI"><title>Material examined.</title><p>5 L3 larvae: north-eastern Italy, Venezia Giulia, Duino (Trieste), Rilke path, August 2017, ex galls on capsules of <italic><tp:taxon-name><tp:taxon-name-part taxon-name-part-type="genus" reg="Campanula">Campanula</tp:taxon-name-part><tp:taxon-name-part taxon-name-part-type="species" reg="pyramidalis">pyramidalis</tp:taxon-name-part></tp:taxon-name></italic> L., leg. E. Tomasi, all collected in association with adults, det. R. Caldara.</p></tp:treatment-sec><tp:treatment-sec sec-type="description" id="SECID0E6CCI"><title>Description.</title><p><italic>Measurements</italic> (in mm). Body length: 3.50–4.75 (mean 3.9). Body width (abdominal segment II) up to 1.65. Head width: 0.57–0.65 (mean 0.60).</p><p><italic>General.</italic> Body moderately elongated, rather stout, curved, rounded in cross section (Fig. <xref ref-type="fig" rid="F31">51</xref>).</p><fig id="F31" position="float" orientation="portrait"><label>Figure 51.</label><caption><p><italic><tp:taxon-name><tp:taxon-name-part taxon-name-part-type="genus" reg="Miarus">Miarus</tp:taxon-name-part><tp:taxon-name-part taxon-name-part-type="species" reg="abnormis">abnormis</tp:taxon-name-part></tp:taxon-name></italic> mature larva habitus.</p></caption><graphic xmlns:xlink="http://www.w3.org/1999/xlink" xlink:href="zookeys-808-023-g031.jpg" position="float" orientation="portrait" xlink:type="simple" id="oo_250284.jpg"/></fig><p><italic>Colouration.</italic> Almost black head (Fig. <xref ref-type="fig" rid="F31">51</xref>). All thoracic and abdominal segments from greyish-white to yellowish; prodorsum with brownish dorsal sclerite; all abdominal segments covered with fine spiculation (Fig. <xref ref-type="fig" rid="F31">51</xref>).</p><p><italic>Vestiture.</italic> Setae on body thin, brown, rather short or minute, piliform.</p><p><italic>Head capsule</italic> (Fig. <xref ref-type="fig" rid="F32">52</xref>). Head oval, slightly flattened laterally. Endocarinal line present and very distinct. Stemma placed below <italic>des<sub>5</sub></italic>. <italic>Des<sub>1–3</sub></italic> and <italic>des<sub>5</sub></italic> long; <italic>des<sub>4</sub></italic> medium size (Fig. <xref ref-type="fig" rid="F32">52</xref>). <italic>Fs<sub>1</sub></italic> long; <italic>fs<sub>2</sub></italic> absent; <italic>fs<sub>3</sub></italic> and <italic>fs<sub>4</sub></italic> medium size; and <italic>fs<sub>5</sub></italic> long (Fig. <xref ref-type="fig" rid="F32">52</xref>). <italic>Les<sub>1</sub></italic> and <italic>les<sub>2</sub></italic> as long as <italic>des<sub>5</sub></italic>; one <italic>ves</italic> very short. Epicranial area with three <italic>pes</italic> (in line with <italic>des<sub>2</sub></italic>), and also two sensilla.</p><fig id="F32" position="float" orientation="portrait"><label>Figure 52.</label><caption><p><italic><tp:taxon-name><tp:taxon-name-part taxon-name-part-type="genus" reg="Miarus">Miarus</tp:taxon-name-part><tp:taxon-name-part taxon-name-part-type="species" reg="abnormis">abnormis</tp:taxon-name-part></tp:taxon-name></italic> mature larva head, frontal view. Abbreviations: <italic>des</italic> – dorsal epicranial s., <italic>fs</italic> – frontal epicranial s., <italic>les</italic> – lateral epicranial s., <italic>pes</italic> – postepicranial s., <italic>ves</italic> – ventral s., at – antenna, st – stemmata.</p></caption><graphic xmlns:xlink="http://www.w3.org/1999/xlink" xlink:href="zookeys-808-023-g032.jpg" position="float" orientation="portrait" xlink:type="simple" id="oo_250285.jpg"/></fig><p><italic>Antennae</italic> located at the end of the frontal suture on each side, membranous and distinctly convex basal article bearing one conical sensorium, relatively elongated; basal membranous article with four sensilla (styloconica) equal in length, and one (ampullacae) (Fig. <xref ref-type="fig" rid="F33">53</xref>).</p><fig id="F33" position="float" orientation="portrait"><label>Figures 53–54.</label><caption><p><italic><tp:taxon-name><tp:taxon-name-part taxon-name-part-type="genus" reg="Miarus">Miarus</tp:taxon-name-part><tp:taxon-name-part taxon-name-part-type="species" reg="abnormis">abnormis</tp:taxon-name-part></tp:taxon-name></italic> mature larva. <bold>53</bold> Antenna <bold>54</bold> Right mandible. Abbreviation: <italic>mds</italic> – mandible dorsal s.</p></caption><graphic xmlns:xlink="http://www.w3.org/1999/xlink" xlink:href="zookeys-808-023-g033.jpg" position="float" orientation="portrait" xlink:type="simple" id="oo_250286.jpg"/></fig><!--PageBreak--><p><italic>Clypeus</italic> (Fig. <xref ref-type="fig" rid="F34">55</xref>) trapezium-shaped, approximately 3.3 times as wide as long with two medium size, equal in length <italic>cls</italic>, and one sensillum (clss) between setae; all very close to margin with frons; anterior margin of clypeus rounded to inside.</p><fig id="F34" position="float" orientation="portrait"><label>Figures 55–56.</label><caption><p><italic><tp:taxon-name><tp:taxon-name-part taxon-name-part-type="genus" reg="Miarus">Miarus</tp:taxon-name-part><tp:taxon-name-part taxon-name-part-type="species" reg="abnormis">abnormis</tp:taxon-name-part></tp:taxon-name></italic> mature larva, mouthparts. <bold>55</bold> Labrum and clypeus <bold>56</bold> Epipharynx. Abbreviations: <italic>als</italic> – anteriolateral s., <italic>ams</italic> – anteromedial s., <italic>cls</italic> – clypeal s., <italic>lms</italic> – labral s., <italic>mes</italic> – median s., clss – clypeal sensillum, lr – labral rods.</p></caption><graphic xmlns:xlink="http://www.w3.org/1999/xlink" xlink:href="zookeys-808-023-g034.jpg" position="float" orientation="portrait" xlink:type="simple" id="oo_250287.jpg"/></fig><!--PageBreak--><p><italic>Mouthparts.</italic> Labrum (Fig. <xref ref-type="fig" rid="F34">55</xref>) 2.5 times as wide as long, with three piliform <italic>lms</italic>, <italic>lms<sub>1</sub></italic> twice longer than (equal in the length) <italic>lms<sub>2</sub></italic> and <italic>lms<sub>3</sub></italic>; all located more or less anteromedially, all reach labral margin; anterior margin double sinuate. Epipharynx (Fig. <xref ref-type="fig" rid="F34">56</xref>) with three medium sized finger-like <italic>als</italic>, all similar in length; with two rather short, different in length <italic>ams</italic>; and one medium size, finger-like <italic>mes</italic>; labral rods (lr) distinct, kidney-shaped. Mandibles (Fig. <xref ref-type="fig" rid="F33">54</xref>) distinctly broad, bifid, teeth of unequal height; slightly truncate; cutting edge with a blunt tooth; bearing with two setae in short size, piliform, and aligned longitudinally. Maxilla (Fig. <xref ref-type="fig" rid="F35">57</xref>): stipes with long <italic>stps</italic>, two long <italic>pfs</italic>, one minute <italic>mbs</italic> and two sensillae close to <italic>mbs</italic>; mala with six finger-like <italic>dms</italic> (first and second elongated, forth to sixth medium size); five <italic>vms</italic> (two medium size and three very short); all <italic>vms</italic> shorter than <italic>dms.</italic> Maxillary palpi with two palpomeres; basal palpomere with one short <italic>mxps</italic> and two sensilla; length ratio of basal and distal palpomeres almost 1:1; distal palpomere with one sensillum and a group of microcuticular processes apically. Prelabium (Fig. <xref ref-type="fig" rid="F35">57</xref>) oval-shaped, with one medium <italic>prms</italic>; ligula with sinuate margin and three minute <italic>ligs</italic>; premental sclerite narrow, ring-shaped, well visible. Labial palpi with one palpomere (partially seems as two palpomere); palpomere with one sensillum and medium, cuticular apical processes. Postlabium (Fig. <xref ref-type="fig" rid="F35">57</xref>) with <!--PageBreak-->three <italic>pms</italic>, all located laterally; <italic>pms<sub>1</sub></italic> and <italic>pms<sub>3</sub></italic> short, <italic>pms<sub>2</sub></italic> medium size; membranous area basolaterally finely asperate.</p><fig id="F35" position="float" orientation="portrait"><label>Figure 57.</label><caption><p><italic><tp:taxon-name><tp:taxon-name-part taxon-name-part-type="genus" reg="Miarus">Miarus</tp:taxon-name-part><tp:taxon-name-part taxon-name-part-type="species" reg="abnormis">abnormis</tp:taxon-name-part></tp:taxon-name></italic> larval mouthparts, maxillolabial complex, ventral view right maxilla. Abbreviations: <italic>dms</italic> – dorsal malar s., <italic>vms</italic> – ventral malar s., <italic>mpxs</italic> – maxillary palps s., <italic>mbs</italic> – basioventral s., <italic>pfs</italic> – palpiferal s., <italic>stps</italic> – stipital s., <italic>prms</italic> – premental s., <italic>pms</italic> – postmental s., <italic>ligs</italic> – ligular s.</p></caption><graphic xmlns:xlink="http://www.w3.org/1999/xlink" xlink:href="zookeys-808-023-g035.jpg" position="float" orientation="portrait" xlink:type="simple" id="oo_250288.jpg"/></fig><p><italic>Thorax.</italic> Prothorax smaller than meso- and metathorax. Spiracle bicameral, placed between the pro- and mesothorax. Prothorax (Fig. <xref ref-type="fig" rid="F36">58</xref>) with ten <italic>prns</italic> (two minute and eight long), well pigmented dorsal sclerite with four long <italic>prns</italic>); two medium <italic>ps</italic>; and one short <italic>eus.</italic> Meso- and metathorax (Fig. <xref ref-type="fig" rid="F36">58</xref>) with one short <italic>prs</italic>, three medium <italic>pds</italic>; one medium <italic>as</italic>; two medium and one minute <italic>ss</italic>; one medium <italic>eps</italic>; one medium <italic>ps</italic>; and one very short <italic>eus.</italic> Chaetotaxy of metathorax (Fig. <xref ref-type="fig" rid="F36">58</xref>) almost identical to that of mesothorax. Each pedal area of the thoracic segments with six medium length <italic>pda</italic> (four of them placed on well-separated pedal areas, next two setae outside).</p><fig id="F36" position="float" orientation="portrait"><label>Figures 58–60.</label><caption><p><italic><tp:taxon-name><tp:taxon-name-part taxon-name-part-type="genus" reg="Miarus">Miarus</tp:taxon-name-part><tp:taxon-name-part taxon-name-part-type="species" reg="abnormis">abnormis</tp:taxon-name-part></tp:taxon-name></italic> mature larva, habitus. <bold>58</bold> Lateral view of thoracic segments <bold>59</bold> Lateral view of abdominal segment I <bold>60</bold> Lateral view of abdominal segments VII–X. Abbreviations: <italic>as</italic> – alar s., <italic>ds</italic> – dorsal s., <italic>eps</italic> – epipleural s., <italic>eus</italic> – eusternal s., <italic>lsts</italic> – laterosternal s., <italic>pda</italic> – pedal s., <italic>pds</italic> – postdorsal s., <italic>prns</italic> – pronotal s., <italic>prs</italic> – prodorsal s., <italic>ss</italic> – spiracular s., <italic>ps</italic> – pleural s., <italic>sts</italic> – sternal s., <italic>ts</italic> – terminal s., Th1–3 – number of thoracic segments, Ab1–10 – number of abdominal seg.</p></caption><graphic xmlns:xlink="http://www.w3.org/1999/xlink" xlink:href="zookeys-808-023-g036.jpg" position="float" orientation="portrait" xlink:type="simple" id="oo_250289.jpg"/></fig><p><italic>Abdomen.</italic> Abdominal segments I–VII (Figs <xref ref-type="fig" rid="F36">59</xref>, <xref ref-type="fig" rid="F36">60</xref>) with one short <italic>prs</italic>; three medium size <italic>pds</italic> (equal in length); one medium and one minute <italic>ss</italic>; two medium <italic>eps</italic>; one medium <italic>ps</italic>; one medium <italic>lsts</italic>; and two very short <italic>eus.</italic> Abdominal segment VIII (Fig. <xref ref-type="fig" rid="F36">60</xref>) without <italic>prs</italic>; three medium <italic>pds</italic>; one medium and one minute <italic>ss</italic> (sometimes absent); two medium <italic>eps</italic>; one medium <italic>ps</italic>; one medium <italic>lsts</italic>; and two very short <italic>eus.</italic> Abdominal segment IX (Fig. <xref ref-type="fig" rid="F36">60</xref>) with three medium <italic>ds</italic>; one relatively long <italic>ps</italic>; and two short <italic>sts.</italic> Abdominal segment X (Fig. <xref ref-type="fig" rid="F36">60</xref>) without seta.</p></tp:treatment-sec><tp:treatment-sec sec-type="biology" id="SECID0EDUCI"><title>Biology.</title><p>The only detailed biological data are reported by <xref ref-type="bibr" rid="B46">Tomasi (2002)</xref>, who observed that this species lives in Friuli-Venezia Giulia (Italy) on <italic><tp:taxon-name><tp:taxon-name-part taxon-name-part-type="genus" reg="Campanula">Campanula</tp:taxon-name-part><tp:taxon-name-part taxon-name-part-type="species" reg="pyramidalis">pyramidalis</tp:taxon-name-part></tp:taxon-name></italic> L., where larvae cause a distinct swelling of the calix of the flowers, which remain closed.</p><!--PageBreak--></tp:treatment-sec><tp:treatment-sec sec-type="remarks" id="SECID0EZUCI"><title>Remarks.</title><p>This species has a well-delimited distribution (south-eastern Poland, Austria, north-eastern Italy, Slovenia, Croatia, Serbia, Montenegro, Macedonia). It is easily distinguishable from all other species of <italic><tp:taxon-name><tp:taxon-name-part taxon-name-part-type="genus" reg="Miarus">Miarus</tp:taxon-name-part></tp:taxon-name></italic> by the shape of the body of the penis, which is characterized by the presence of two lateral flanges at its apex. However, for the external morphology, the <italic><tp:taxon-name><tp:taxon-name-part taxon-name-part-type="genus" reg="Miarus">M.</tp:taxon-name-part><tp:taxon-name-part taxon-name-part-type="species" reg="abnormis">abnormis</tp:taxon-name-part></tp:taxon-name></italic> adults are very similar to several other species, such as <italic><tp:taxon-name><tp:taxon-name-part taxon-name-part-type="genus" reg="Miarus">M.</tp:taxon-name-part><tp:taxon-name-part taxon-name-part-type="species" reg="ajugae">ajugae</tp:taxon-name-part></tp:taxon-name></italic> and <italic><tp:taxon-name><tp:taxon-name-part taxon-name-part-type="genus" reg="Miarus">M.</tp:taxon-name-part><tp:taxon-name-part taxon-name-part-type="species" reg="campanulae">campanulae</tp:taxon-name-part></tp:taxon-name></italic>, from which they can be distinguished only by the characters of the male ventrite five (fovea less deep, teeth less robust). Unfortunately, the females of these three species appear not to be distinguishable (<xref ref-type="bibr" rid="B11">Caldara 2007</xref>), and the molecular fragment COI poorly differentiates these species. Therefore, the differences between the immatures of these species are much important for the <!--PageBreak-->separation of these three species. According to the larval morphology, <italic><tp:taxon-name><tp:taxon-name-part taxon-name-part-type="genus" reg="Miarus">M.</tp:taxon-name-part><tp:taxon-name-part taxon-name-part-type="species" reg="abnormis">abnormis</tp:taxon-name-part></tp:taxon-name></italic> appears more closely related to <italic><tp:taxon-name><tp:taxon-name-part taxon-name-part-type="genus" reg="Miarus">M.</tp:taxon-name-part><tp:taxon-name-part taxon-name-part-type="species" reg="ajugae">ajugae</tp:taxon-name-part></tp:taxon-name></italic> than to <italic><tp:taxon-name><tp:taxon-name-part taxon-name-part-type="genus" reg="Miarus">M.</tp:taxon-name-part><tp:taxon-name-part taxon-name-part-type="species" reg="campanulae">campanulae</tp:taxon-name-part></tp:taxon-name></italic> due to several features (mala with six finger-like <italic>dms</italic>, different in length: two setae elongated, and four setae of medium length; epipharynx with 1–2 <italic>mes</italic>, and finally <italic>des<sub>4</sub></italic> and <italic>fs<sub>3</sub></italic> present), confirming what was suggested by the adult morphology (<xref ref-type="bibr" rid="B11">Caldara 2007</xref>). Moreover, larvae of <italic><tp:taxon-name><tp:taxon-name-part taxon-name-part-type="genus" reg="Miarus">M.</tp:taxon-name-part><tp:taxon-name-part taxon-name-part-type="species" reg="abnormis">abnormis</tp:taxon-name-part></tp:taxon-name></italic> differ from other <italic><tp:taxon-name><tp:taxon-name-part taxon-name-part-type="genus" reg="Miarus">Miarus</tp:taxon-name-part></tp:taxon-name></italic> species here studied mainly by an epipharynx with one finger-like <italic>mes</italic>.</p></tp:treatment-sec><ref-list><ref id="B46"><mixed-citation xmlns:xlink="http://www.w3.org/1999/xlink" xlink:type="simple"><person-group><name name-style="western"><surname>Tomasi</surname><given-names>E</given-names></name></person-group> (<year>2002</year>) <article-title>Fito-zoocecidi della Val Rosandra (San Dorligo della Valle-Trieste-Italia Nordorientale).</article-title><source>Atti del Museo Civico di Storia Naturale di Trieste</source><volume>49</volume>: <fpage>67</fpage>–<lpage>80</lpage>.</mixed-citation></ref><ref id="B11"><mixed-citation xmlns:xlink="http://www.w3.org/1999/xlink" xlink:type="simple"><person-group><name name-style="western"><surname>Caldara</surname><given-names>R</given-names></name></person-group> (<year>2007</year>) <article-title>Taxonomy and phylogeny of the species of the weevil genus <italic><tp:taxon-name><tp:taxon-name-part taxon-name-part-type="genus">Miarus</tp:taxon-name-part></tp:taxon-name></italic> Schönherr, 1826.</article-title><source>Koleopterologische Rundschau</source><volume>77</volume>: <fpage>199</fpage>–<lpage>248</lpage>.</mixed-citation></ref></ref-list></tp:taxon-treatment>
