# Supplementary material for: Morphological characters of immature stages of Palaearctic species of Cleopomiarus and Miarus and their systematic value in Mecinini (Coleoptera, Curculionidae, Curculioninae)
Source: Zookeys. 2018 Dec 18;(808):23–92. doi: 10.3897/zookeys.808.28172 (PMC6305772; doi:10.3897/zookeys.808.28172)
Supplement: XML Treatment for Miarus ajugae [file zookeys.808.28172-treatment9.xml]

<!DOCTYPE tp:taxon-treatment
  PUBLIC "-//TaxonX//DTD Taxonomic Treatment Publishing DTD v0 20100105//EN" "tax-treatment-NSO.dtd">
<tp:taxon-treatment xmlns:tp="http://www.plazi.org/taxpub"><tp:treatment-meta><kwd-group><label>Taxon classification</label><kwd><named-content xmlns:xlink="http://www.w3.org/1999/xlink" content-type="kingdom">Animalia</named-content></kwd><kwd><named-content xmlns:xlink="http://www.w3.org/1999/xlink" content-type="order">Coleoptera</named-content></kwd><kwd><named-content xmlns:xlink="http://www.w3.org/1999/xlink" content-type="family">Curculionidae</named-content></kwd></kwd-group><mixed-citation publication-type="journal"><person-group><name><surname>Skuhrovec</surname><given-names>Jiří</given-names></name><name><surname>Gosik</surname><given-names>Rafał</given-names></name><name><surname>Caldara</surname><given-names>Roberto</given-names></name><name><surname>Toševski</surname><given-names>Ivo</given-names></name><name><surname>Łętowski</surname><given-names>Jacek</given-names></name><name><surname>Szwaj</surname><given-names>Ewelina</given-names></name></person-group><article-title>Morphological characters of immature stages of Palaearctic species of <italic><tp:taxon-name><tp:taxon-name-part taxon-name-part-type="genus" reg="Cleopomiarus">Cleopomiarus</tp:taxon-name-part></tp:taxon-name></italic> and <italic><tp:taxon-name><tp:taxon-name-part taxon-name-part-type="genus" reg="Miarus">Miarus</tp:taxon-name-part></tp:taxon-name></italic> and their systematic value in <tp:taxon-name><tp:taxon-name-part taxon-name-part-type="tribe">Mecinini</tp:taxon-name-part></tp:taxon-name> (<tp:taxon-name><tp:taxon-name-part taxon-name-part-type="order">Coleoptera</tp:taxon-name-part></tp:taxon-name>, <tp:taxon-name><tp:taxon-name-part taxon-name-part-type="family">Curculionidae</tp:taxon-name-part></tp:taxon-name>, <tp:taxon-name><tp:taxon-name-part taxon-name-part-type="subfamily">Curculioninae</tp:taxon-name-part></tp:taxon-name>)</article-title><source>Zookeys</source><day>18</day><month>12</month><year>2018</year><volume>2018</volume><issue>808</issue><fpage>23</fpage><lpage>92</lpage><pub-id pub-id-type="doi">10.3897/zookeys.808.28172</pub-id></mixed-citation></tp:treatment-meta><tp:nomenclature><tp:taxon-name>
                <tp:taxon-name-part taxon-name-part-type="genus" reg="Miarus">Miarus</tp:taxon-name-part>
                <tp:taxon-name-part taxon-name-part-type="species" reg="ajugae">ajugae</tp:taxon-name-part>
              </tp:taxon-name><tp:taxon-authority>(Herbst, 1795)</tp:taxon-authority><xref ref-type="fig" rid="F37">Figures 61</xref><xref ref-type="fig" rid="F38">, 62</xref><xref ref-type="fig" rid="F39">, 63–64</xref><xref ref-type="fig" rid="F40">, 65–66</xref><xref ref-type="fig" rid="F41">, 67</xref><xref ref-type="fig" rid="F42">, 68–70</xref></tp:nomenclature><tp:treatment-sec sec-type="material" id="SECID0E51CI"><title>Material examined.</title><p>26 L3 larvae: 9 exx., 12.07.2009, Bychawa ad Lublin, CE Poland, leg. E. Szwaj, det. J. Łętowski; 12 exx, ex galls on capsules of <italic><tp:taxon-name><tp:taxon-name-part taxon-name-part-type="genus" reg="Adenophora">Adenophora</tp:taxon-name-part><tp:taxon-name-part taxon-name-part-type="species" reg="liliifolia">liliifolia</tp:taxon-name-part></tp:taxon-name></italic>, 30.06.2017, Kaludjerske Bare, Mt. Tara, Central Serbia, leg. I. Toševski, det. R. Caldara; 5 exx, ex galls on capsules of <italic><tp:taxon-name><tp:taxon-name-part taxon-name-part-type="genus" reg="Campanula">Campanula</tp:taxon-name-part><tp:taxon-name-part taxon-name-part-type="species" reg="bononiensis">bononiensis</tp:taxon-name-part></tp:taxon-name></italic> L., 14.07.2017, Zavojsko jezero, Pirot, east Serbia, leg. I. Toševski, all collected in association with adults, det. R. Caldara. Accession numbers of sequenced specimens: <ext-link xmlns:xlink="http://www.w3.org/1999/xlink" ext-link-type="gen" xlink:href="MH558548" xlink:type="simple">MH558548</ext-link>.</p></tp:treatment-sec><tp:treatment-sec sec-type="description" id="SECID0E62CI"><title>Description.</title><p><italic>Measurements</italic> (in mm). Body length: 4.50–8.39 (mean 5.70). Body width (metathorax or abdominal segments I–II) up to 2.04. Head width: 0.68–0.83 (mean 0.70).</p><p><italic>General.</italic> Body slender, C-curved, rounded in cross section (Fig. <xref ref-type="fig" rid="F37">61</xref>).</p><fig id="F37" position="float" orientation="portrait"><label>Figure 61.</label><caption><p><italic><tp:taxon-name><tp:taxon-name-part taxon-name-part-type="genus" reg="Miarus">Miarus</tp:taxon-name-part><tp:taxon-name-part taxon-name-part-type="species" reg="ajugae">ajugae</tp:taxon-name-part></tp:taxon-name></italic> mature larva habitus.</p></caption><graphic xmlns:xlink="http://www.w3.org/1999/xlink" xlink:href="zookeys-808-023-g037.jpg" position="float" orientation="portrait" xlink:type="simple" id="oo_250290.jpg"/></fig><p><italic>Colouration.</italic> Head dark brown to black (Fig. <xref ref-type="fig" rid="F37">61</xref>). All thoracic and abdominal segments yellowish with fine speculation, with clearly separated dark pigmented pedal areas (Fig. <xref ref-type="fig" rid="F37">61</xref>).</p><p><italic>Vestiture.</italic> Setae on body very thin, piliform, distinctly different in length (minute to very short or long to very long).</p><p><italic>Head capsule</italic> (Fig. <xref ref-type="fig" rid="F38">62</xref>). Head almost rounded. Frontal sutures narrow and loosened, but distinct. One stemma (st), in the form of a large pigmented spot. <italic>Des<sub>1–3</sub></italic> and <italic>des<sub>5</sub></italic> long; <italic>des<sub>4</sub></italic> very short (Fig. <xref ref-type="fig" rid="F38">62</xref>). <italic>Fs<sub>1</sub></italic> long; <italic>fs<sub>2</sub></italic> absent; <italic>fs<sub>3</sub></italic> short; <italic>fs<sub>4</sub></italic> and <italic>fs<sub>5</sub></italic> long (Fig. <xref ref-type="fig" rid="F38">62</xref>). <italic>Les<sub>1</sub></italic> and <italic>les<sub>2</sub></italic> as long as <italic>des<sub>5</sub></italic>; both <italic>ves</italic> very short. Epicranial area with three very short <italic>pes</italic> and also three sensilla.</p><fig id="F38" position="float" orientation="portrait"><label>Figure 62.</label><caption><p><italic><tp:taxon-name><tp:taxon-name-part taxon-name-part-type="genus" reg="Miarus">Miarus</tp:taxon-name-part><tp:taxon-name-part taxon-name-part-type="species" reg="ajugae">ajugae</tp:taxon-name-part></tp:taxon-name></italic> mature larva head, frontal view. Abbreviations: <italic>des</italic> – dorsal epicranial s., <italic>fs</italic> – frontal epicranial s., <italic>les</italic> – lateral epicranial s., <italic>pes</italic> – postepicranial s., <italic>ves</italic> – ventral s., at – antenna, st – stemmata.</p></caption><graphic xmlns:xlink="http://www.w3.org/1999/xlink" xlink:href="zookeys-808-023-g038.jpg" position="float" orientation="portrait" xlink:type="simple" id="oo_250291.jpg"/></fig><p><italic>Antennae</italic> bearing one very long conical sensorium, and basal membranous article with three sensilla and one pore (Fig. <xref ref-type="fig" rid="F39">63</xref>).</p><fig id="F39" position="float" orientation="portrait"><label>Figures 63–64.</label><caption><p><italic><tp:taxon-name><tp:taxon-name-part taxon-name-part-type="genus" reg="Miarus">Miarus</tp:taxon-name-part><tp:taxon-name-part taxon-name-part-type="species" reg="ajugae">ajugae</tp:taxon-name-part></tp:taxon-name></italic> mature larva. <bold>63</bold> Antenna <bold>64</bold> Right mandible. Abbreviation: <italic>mds</italic> – mandible dorsal s.</p></caption><graphic xmlns:xlink="http://www.w3.org/1999/xlink" xlink:href="zookeys-808-023-g039.jpg" position="float" orientation="portrait" xlink:type="simple" id="oo_250292.jpg"/></fig><p><italic>Clypeus</italic> (Fig. <xref ref-type="fig" rid="F40">65</xref>) approximately 3.5 times as wide as long with two short, almost equal in length <italic>cls</italic>, and one sensillum between them; anterior margin sinuate.</p><fig id="F40" position="float" orientation="portrait"><label>Figures 65–66.</label><caption><p><italic><tp:taxon-name><tp:taxon-name-part taxon-name-part-type="genus" reg="Miarus">Miarus</tp:taxon-name-part><tp:taxon-name-part taxon-name-part-type="species" reg="ajugae">ajugae</tp:taxon-name-part></tp:taxon-name></italic> mature larva, mouthparts. <bold>65</bold> Labrum and clypeus <bold>66</bold> Epipharynx. Abbreviations: <italic>als</italic> – anteriolateral s., <italic>ams</italic> – anteromedial s., <italic>cls</italic> – clypeal s., <italic>lms</italic> – labral s., <italic>mes</italic> – median s., clss – clypeal sensillum, lr – labral rods.</p></caption><graphic xmlns:xlink="http://www.w3.org/1999/xlink" xlink:href="zookeys-808-023-g040.jpg" position="float" orientation="portrait" xlink:type="simple" id="oo_250293.jpg"/></fig><p><italic>Mouthparts.</italic> Labrum (Fig. <xref ref-type="fig" rid="F40">65</xref>) 1.6 times as wide as long, with three piliform <italic>lms</italic>, rather equal in length; <italic>lms<sub>1</sub></italic> located medially, <italic>lms<sub>2</sub></italic> located anteromedially, and <italic>lms<sub>3</sub></italic> located anterolaterally; all of them reaches labral margin. Epipharynx (Fig. <xref ref-type="fig" rid="F40">66</xref>) with three long finger-like <italic>als</italic>, all of identical in length; with two medium size <italic>ams</italic>; and two <italic>mes</italic>, first finger-like, second sharp and more slender; labral rods (lr) elongated, broad, slightly convergent posteriorly. Mandibles (Fig. <xref ref-type="fig" rid="F39">64</xref>) bifid; cutting edge with small blunt tooth; bearing with two setae in medium to long size, piliform, located apically and aligned longitudinally. Maxilla (Fig. <xref ref-type="fig" rid="F41">67</xref>) stipes with long <italic>stps</italic> and both <italic>pfs</italic>, very short to minute <italic>mbs</italic>, and one sensillum close to <italic>mbs</italic>; mala with six finger-like <italic>dms</italic>, different in length: first and second very long, forth to sixth medium size; five <italic>vms</italic>, different in length, three setae medium size, and two setae very short. Maxillary palpi: <!--PageBreak-->basal palpomere with one short <italic>mxps</italic> and two sensilla; distal palpomere with cuticular apical processes; length ratio of basal and distal palpomeres 1:0.9. Prelabium (Fig. <xref ref-type="fig" rid="F41">67</xref>) with one medium <italic>prms</italic>; ligula with two minute <italic>ligs</italic>; premental sclerite narrow, ring-shaped. Labial palpi with two palpomeres; length ratio of basal and distal palpomeres 1:0.7; each of the palpomeres with one sensillum, distal palpomere with cuticular apical processes. Postlabium (Fig. <xref ref-type="fig" rid="F41">67</xref>) with short <italic>pms<sub>1</sub></italic> located basally, long <italic>pms<sub>2</sub></italic> located medially and short <italic>pms<sub>3</sub></italic> located apically; membranous area without any asperities.</p><fig id="F41" position="float" orientation="portrait"><label>Figure 67.</label><caption><p><italic><tp:taxon-name><tp:taxon-name-part taxon-name-part-type="genus" reg="Miarus">Miarus</tp:taxon-name-part><tp:taxon-name-part taxon-name-part-type="species" reg="ajugae">ajugae</tp:taxon-name-part></tp:taxon-name></italic> larval mouthparts, maxillolabial complex, ventral view right maxilla. Abbreviations: <italic>dms</italic> – dorsal malar s., <italic>vms</italic> – ventral malar s., <italic>mpxs</italic> – maxillary palps s., <italic>mbs</italic> – basioventral s., <italic>pfs</italic> – palpiferal s., <italic>stps</italic> – stipital s., <italic>prms</italic> – premental s., <italic>pms</italic> – postmental s., <italic>ligs</italic> – ligular s.</p></caption><graphic xmlns:xlink="http://www.w3.org/1999/xlink" xlink:href="zookeys-808-023-g041.jpg" position="float" orientation="portrait" xlink:type="simple" id="oo_250294.jpg"/></fig><p><italic>Thorax.</italic> Prothorax (Fig. <xref ref-type="fig" rid="F42">68</xref>) with ten <italic>prns</italic> (nine very long and one minute), small pigmented dorsal sclerite present with five long <italic>prns</italic>, this sclerite subdivided in two triangular plates medially; two long <italic>ps</italic>; and one short <italic>eus.</italic> Meso- and metathorax (Fig. <xref ref-type="fig" rid="F42">68</xref>) with one medium <italic>prs</italic>, three long <italic>pds</italic>; one very long <italic>as</italic>; two long and one minute <italic>ss</italic>; one long <italic>eps</italic>; one long <italic>ps</italic>; and one short <italic>eus.</italic> Chaetotaxy of metathorax (Fig. <xref ref-type="fig" rid="F42">68</xref>) almost identical to that of mesothorax. Each pedal area of the thoracic segments with six very long <italic>pda</italic>.</p><fig id="F42" position="float" orientation="portrait"><label>Figures 68–70.</label><caption><p><italic><tp:taxon-name><tp:taxon-name-part taxon-name-part-type="genus" reg="Miarus">Miarus</tp:taxon-name-part><tp:taxon-name-part taxon-name-part-type="species" reg="ajugae">ajugae</tp:taxon-name-part></tp:taxon-name></italic> mature larva, habitus. <bold>68</bold> Lateral view of thoracic segments <bold>69</bold> Lateral view of abdominal segment I <bold>70</bold> Lateral view of abdominal segments VII–X. Abbreviations: <italic>as</italic> – alar s., <italic>ds</italic> – dorsal s., <italic>eps</italic> – epipleural s., <italic>eus</italic> – eusternal s., <italic>lsts</italic> – laterosternal s., <italic>pda</italic> – pedal s., <italic>pds</italic> – postdorsal s., <italic>prns</italic> – pronotal s., <italic>prs</italic> – prodorsal s., <italic>ss</italic> – spiracular s., <italic>ps</italic> – pleural s., <italic>sts</italic> – sternal s., <italic>ts</italic> – terminal s., Th1–3 – number of thoracic segments, Ab1–10 – number of abdominal seg.</p></caption><graphic xmlns:xlink="http://www.w3.org/1999/xlink" xlink:href="zookeys-808-023-g042.jpg" position="float" orientation="portrait" xlink:type="simple" id="oo_250295.jpg"/></fig><p><italic>Abdomen.</italic> Abdominal segments I–VII (Figs <xref ref-type="fig" rid="F42">69–70</xref>) with one medium <italic>prs</italic>; two medium and one long to very long <italic>pds</italic> (order: medium, very long, medium); one very long and one minute <italic>ss</italic>; two long <italic>eps</italic>; one medium <italic>ps</italic>; one medium <italic>lsts</italic>; and two short <!--PageBreak--><italic>eus.</italic> Abdominal segment VIII (Fig. <xref ref-type="fig" rid="F42">70</xref>) with one short <italic>prs</italic>; two short and one long <italic>pds</italic> (order: short, long, short); one long and one minute <italic>ss</italic>; two medium <italic>eps</italic>; one medium <italic>ps</italic>; one medium <italic>lsts</italic>; and two short <italic>eus.</italic> Abdominal segment IX (Fig. <xref ref-type="fig" rid="F42">70</xref>) with two relatively long and two short <italic>ds</italic>; two different in length <italic>ps</italic>; and two short <italic>sts.</italic> Abdominal segment X (Fig. <xref ref-type="fig" rid="F42">70</xref>) with one very short seta (<italic>ts</italic>).</p></tp:treatment-sec><tp:treatment-sec sec-type="biology" id="SECID0ESMDI"><title>Biology.</title><p><italic><tp:taxon-name><tp:taxon-name-part taxon-name-part-type="genus" reg="Miarus">Miarus</tp:taxon-name-part><tp:taxon-name-part taxon-name-part-type="species" reg="ajugae">ajugae</tp:taxon-name-part></tp:taxon-name></italic> was collected on various species of the genus <italic><tp:taxon-name><tp:taxon-name-part taxon-name-part-type="genus" reg="Campanula">Campanula</tp:taxon-name-part></tp:taxon-name></italic> (<italic><tp:taxon-name><tp:taxon-name-part taxon-name-part-type="genus" reg="Campanula">C.</tp:taxon-name-part><tp:taxon-name-part taxon-name-part-type="species" reg="carpathica">carpathica</tp:taxon-name-part></tp:taxon-name></italic> Jacq., <italic><tp:taxon-name><tp:taxon-name-part taxon-name-part-type="genus" reg="Campanula">C.</tp:taxon-name-part><tp:taxon-name-part taxon-name-part-type="species" reg="glomerata">glomerata</tp:taxon-name-part></tp:taxon-name></italic> L., <italic><tp:taxon-name><tp:taxon-name-part taxon-name-part-type="genus" reg="Campanula">C.</tp:taxon-name-part><tp:taxon-name-part taxon-name-part-type="species" reg="latifolia">latifolia</tp:taxon-name-part></tp:taxon-name></italic> L., <italic><tp:taxon-name><tp:taxon-name-part taxon-name-part-type="genus" reg="Campanula">C.</tp:taxon-name-part><tp:taxon-name-part taxon-name-part-type="species" reg="macrorrhiza">macrorrhiza</tp:taxon-name-part></tp:taxon-name></italic> Gay ex DC, <italic><tp:taxon-name><tp:taxon-name-part taxon-name-part-type="genus" reg="Campanula">C.</tp:taxon-name-part><tp:taxon-name-part taxon-name-part-type="species" reg="media">media</tp:taxon-name-part></tp:taxon-name></italic> L., <italic><tp:taxon-name><tp:taxon-name-part taxon-name-part-type="genus" reg="Campanula">C.</tp:taxon-name-part><tp:taxon-name-part taxon-name-part-type="species" reg="patula">patula</tp:taxon-name-part></tp:taxon-name></italic> L., <italic><tp:taxon-name><tp:taxon-name-part taxon-name-part-type="genus" reg="Campanula">C.</tp:taxon-name-part><tp:taxon-name-part taxon-name-part-type="species" reg="persicifolia">persicifolia</tp:taxon-name-part></tp:taxon-name></italic> L., <italic><tp:taxon-name><tp:taxon-name-part taxon-name-part-type="genus" reg="Campanula">C.</tp:taxon-name-part><tp:taxon-name-part taxon-name-part-type="species" reg="rapunculoides">rapunculoides</tp:taxon-name-part></tp:taxon-name></italic> L., <italic><tp:taxon-name><tp:taxon-name-part taxon-name-part-type="genus" reg="Campanula">C.</tp:taxon-name-part><tp:taxon-name-part taxon-name-part-type="species" reg="rapunculus">rapunculus</tp:taxon-name-part></tp:taxon-name></italic> L., <italic><tp:taxon-name><tp:taxon-name-part taxon-name-part-type="genus" reg="Campanula">C.</tp:taxon-name-part><tp:taxon-name-part taxon-name-part-type="species" reg="rhomboidalis">rhomboidalis</tp:taxon-name-part></tp:taxon-name></italic> L., <italic><tp:taxon-name><tp:taxon-name-part taxon-name-part-type="genus" reg="Campanula">C.</tp:taxon-name-part><tp:taxon-name-part taxon-name-part-type="species" reg="rotundifolia">rotundifolia</tp:taxon-name-part></tp:taxon-name></italic> L., <italic><tp:taxon-name><tp:taxon-name-part taxon-name-part-type="genus" reg="Campanula">C.</tp:taxon-name-part><tp:taxon-name-part taxon-name-part-type="species" reg="trachelium">trachelium</tp:taxon-name-part></tp:taxon-name></italic> L.) and <italic><tp:taxon-name><tp:taxon-name-part taxon-name-part-type="genus" reg="Phyteuma">Phyteuma</tp:taxon-name-part></tp:taxon-name></italic> (<italic><tp:taxon-name><tp:taxon-name-part taxon-name-part-type="genus" reg="Phyteuma">P.</tp:taxon-name-part><tp:taxon-name-part taxon-name-part-type="species" reg="orbiculare">orbiculare</tp:taxon-name-part></tp:taxon-name></italic> L., <italic><tp:taxon-name><tp:taxon-name-part taxon-name-part-type="genus" reg="Phyteuma">P.</tp:taxon-name-part><tp:taxon-name-part taxon-name-part-type="species" reg="spicatum">spicatum</tp:taxon-name-part></tp:taxon-name></italic> L.) (<xref ref-type="bibr" rid="B11">Caldara 2007</xref>). However, it was never reported previously to feed on <italic><tp:taxon-name><tp:taxon-name-part taxon-name-part-type="genus" reg="Campanula">Campanula</tp:taxon-name-part><tp:taxon-name-part taxon-name-part-type="species" reg="bononiensis">bononiensis</tp:taxon-name-part></tp:taxon-name></italic> L. and <italic><tp:taxon-name><tp:taxon-name-part taxon-name-part-type="genus" reg="Adenophora">Adenophora</tp:taxon-name-part><tp:taxon-name-part taxon-name-part-type="species" reg="liliifolia">liliifolia</tp:taxon-name-part></tp:taxon-name></italic> (L.) A. DC. (see also Biology of <italic><tp:taxon-name><tp:taxon-name-part taxon-name-part-type="genus" reg="Cleopomiarus">C.</tp:taxon-name-part><tp:taxon-name-part taxon-name-part-type="species" reg="graminis">graminis</tp:taxon-name-part></tp:taxon-name></italic>).</p></tp:treatment-sec><tp:treatment-sec sec-type="remarks" id="SECID0EQTDI"><title>Remarks.</title><p>This species with large Palaearctic distribution (from France and north-western Africa along all Europe to the Far East) is very closely related to <italic><tp:taxon-name><tp:taxon-name-part taxon-name-part-type="genus" reg="Miarus">M.</tp:taxon-name-part><tp:taxon-name-part taxon-name-part-type="species" reg="campanulae">campanulae</tp:taxon-name-part></tp:taxon-name></italic>, from which it differs mainly by the shape of the apex of the body of the penis (<xref ref-type="bibr" rid="B11">Caldara 2007</xref>). Unfortunately, molecular studies on the fragment COI revealed poor differences between these two species (<xref ref-type="bibr" rid="B48">Vahtera and Muona 2006</xref>; <xref ref-type="bibr" rid="B25">Hendrich et al. 2015</xref>, I. Toševski, unpublished data). Therefore, the consistent differences which we found in larval morphology between <italic><tp:taxon-name><tp:taxon-name-part taxon-name-part-type="genus" reg="Campanula">C.</tp:taxon-name-part><tp:taxon-name-part taxon-name-part-type="species" reg="ajugae">ajugae</tp:taxon-name-part></tp:taxon-name></italic> and <italic><tp:taxon-name><tp:taxon-name-part taxon-name-part-type="genus" reg="Campanula">C.</tp:taxon-name-part><tp:taxon-name-part taxon-name-part-type="species" reg="campanulae">campanulae</tp:taxon-name-part></tp:taxon-name></italic> are very important in order to confirm the validity of these two taxa at species level. Larvae of <italic><tp:taxon-name><tp:taxon-name-part taxon-name-part-type="genus" reg="Miarus">M.</tp:taxon-name-part><tp:taxon-name-part taxon-name-part-type="species" reg="ajugae">ajugae</tp:taxon-name-part></tp:taxon-name></italic> differ from all other species mainly by an epipharynx with two <italic>mes</italic>, first finger-like, second sharp and slender.</p><!--PageBreak--></tp:treatment-sec><ref-list><ref id="B11"><mixed-citation xmlns:xlink="http://www.w3.org/1999/xlink" xlink:type="simple"><person-group><name name-style="western"><surname>Caldara</surname><given-names>R</given-names></name></person-group> (<year>2007</year>) <article-title>Taxonomy and phylogeny of the species of the weevil genus <italic><tp:taxon-name><tp:taxon-name-part taxon-name-part-type="genus">Miarus</tp:taxon-name-part></tp:taxon-name></italic> Schönherr, 1826.</article-title><source>Koleopterologische Rundschau</source><volume>77</volume>: <fpage>199</fpage>–<lpage>248</lpage>.</mixed-citation></ref><ref id="B48"><mixed-citation xmlns:xlink="http://www.w3.org/1999/xlink" xlink:type="simple"><person-group><name name-style="western"><surname>Vahtera</surname><given-names>V</given-names></name><name name-style="western"><surname>Muona</surname><given-names>J</given-names></name></person-group> (<year>2006</year>) <article-title>The molecular phylogeny of the <italic><tp:taxon-name><tp:taxon-name-part taxon-name-part-type="genus">Miarus</tp:taxon-name-part><tp:taxon-name-part taxon-name-part-type="species">campanulae</tp:taxon-name-part></tp:taxon-name></italic> (<tp:taxon-name><tp:taxon-name-part taxon-name-part-type="order">Coleoptera</tp:taxon-name-part></tp:taxon-name>: <tp:taxon-name><tp:taxon-name-part taxon-name-part-type="family">Curculionidae</tp:taxon-name-part></tp:taxon-name>) species group inferred from CO1 and ITS2 sequences.</article-title><source>Cladistics</source><volume>22</volume>: <fpage>222</fpage>–<lpage>229</lpage>. <ext-link xlink:type="simple" ext-link-type="doi" xlink:href="10.1111/j.1096-0031.2006.00099.x">https://doi.org/10.1111/j.1096-0031.2006.00099.x</ext-link></mixed-citation></ref><ref id="B25"><mixed-citation xmlns:xlink="http://www.w3.org/1999/xlink" xlink:type="simple"><person-group><name name-style="western"><surname>Hendrich</surname><given-names>L</given-names></name><name name-style="western"><surname>Morinière</surname><given-names>J</given-names></name><name name-style="western"><surname>Haszprunar</surname><given-names>G</given-names></name><name name-style="western"><surname>Hebert</surname><given-names>PD</given-names></name><name name-style="western"><surname>Hausmann</surname><given-names>A</given-names></name><name name-style="western"><surname>Köhler</surname><given-names>F</given-names></name><name name-style="western"><surname>Balke</surname><given-names>M</given-names></name></person-group> (<year>2015</year>) <article-title>A comprehensive DNA barcode database for Central European beetles with a focus on Germany: adding more than 3500 identified species to BOLD.</article-title><source>Molecular Ecology Resources,</source><volume>15</volume>(<issue>4</issue>): <fpage>795</fpage>–<lpage>818</lpage>. <ext-link xlink:type="simple" ext-link-type="doi" xlink:href="10.1111/1755-0998.12354">https://doi.org/10.1111/1755-0998.12354</ext-link></mixed-citation></ref></ref-list></tp:taxon-treatment>
