# Supplementary material for: Morphological characters of immature stages of Palaearctic species of Cleopomiarus and Miarus and their systematic value in Mecinini (Coleoptera, Curculionidae, Curculioninae)
Source: Zookeys. 2018 Dec 18;(808):23–92. doi: 10.3897/zookeys.808.28172 (PMC6305772; doi:10.3897/zookeys.808.28172)
Supplement: XML Treatment for Miarus campanulae [file zookeys.808.28172-treatment10.xml]

<!DOCTYPE tp:taxon-treatment
  PUBLIC "-//TaxonX//DTD Taxonomic Treatment Publishing DTD v0 20100105//EN" "tax-treatment-NSO.dtd">
<tp:taxon-treatment xmlns:tp="http://www.plazi.org/taxpub"><tp:treatment-meta><kwd-group><label>Taxon classification</label><kwd><named-content xmlns:xlink="http://www.w3.org/1999/xlink" content-type="kingdom">Animalia</named-content></kwd><kwd><named-content xmlns:xlink="http://www.w3.org/1999/xlink" content-type="order">Coleoptera</named-content></kwd><kwd><named-content xmlns:xlink="http://www.w3.org/1999/xlink" content-type="family">Curculionidae</named-content></kwd></kwd-group><mixed-citation publication-type="journal"><person-group><name><surname>Skuhrovec</surname><given-names>Jiří</given-names></name><name><surname>Gosik</surname><given-names>Rafał</given-names></name><name><surname>Caldara</surname><given-names>Roberto</given-names></name><name><surname>Toševski</surname><given-names>Ivo</given-names></name><name><surname>Łętowski</surname><given-names>Jacek</given-names></name><name><surname>Szwaj</surname><given-names>Ewelina</given-names></name></person-group><article-title>Morphological characters of immature stages of Palaearctic species of <italic><tp:taxon-name><tp:taxon-name-part taxon-name-part-type="genus" reg="Cleopomiarus">Cleopomiarus</tp:taxon-name-part></tp:taxon-name></italic> and <italic><tp:taxon-name><tp:taxon-name-part taxon-name-part-type="genus" reg="Miarus">Miarus</tp:taxon-name-part></tp:taxon-name></italic> and their systematic value in <tp:taxon-name><tp:taxon-name-part taxon-name-part-type="tribe">Mecinini</tp:taxon-name-part></tp:taxon-name> (<tp:taxon-name><tp:taxon-name-part taxon-name-part-type="order">Coleoptera</tp:taxon-name-part></tp:taxon-name>, <tp:taxon-name><tp:taxon-name-part taxon-name-part-type="family">Curculionidae</tp:taxon-name-part></tp:taxon-name>, <tp:taxon-name><tp:taxon-name-part taxon-name-part-type="subfamily">Curculioninae</tp:taxon-name-part></tp:taxon-name>)</article-title><source>Zookeys</source><day>18</day><month>12</month><year>2018</year><volume>2018</volume><issue>808</issue><fpage>23</fpage><lpage>92</lpage><pub-id pub-id-type="doi">10.3897/zookeys.808.28172</pub-id></mixed-citation></tp:treatment-meta><tp:nomenclature><tp:taxon-name>
                <tp:taxon-name-part taxon-name-part-type="genus" reg="Miarus">Miarus</tp:taxon-name-part>
                <tp:taxon-name-part taxon-name-part-type="species" reg="campanulae">campanulae</tp:taxon-name-part>
              </tp:taxon-name><tp:taxon-authority>(Linnaeus, 1767)</tp:taxon-authority><xref ref-type="fig" rid="F43">Figures 71</xref><xref ref-type="fig" rid="F44">, 72</xref><xref ref-type="fig" rid="F45">, 73–74</xref><xref ref-type="fig" rid="F46">, 75–76</xref><xref ref-type="fig" rid="F47">, 77</xref><xref ref-type="fig" rid="F48">, 78–80</xref><!--PageBreak--></tp:nomenclature><tp:treatment-sec sec-type="material" id="SECID0EWXDI"><title>Material examined.</title><p>9 L3 larvae: 30.07.1939, ex <italic><tp:taxon-name><tp:taxon-name-part taxon-name-part-type="genus" reg="Campanula">Campanula</tp:taxon-name-part></tp:taxon-name></italic>, Store Dyrehave, Denmark, leg. J.P. Kryger, collected in association with adults, det. Van Emden, coll. British Museum of Natural History (London).</p><!--PageBreak--><!--PageBreak--></tp:treatment-sec><tp:treatment-sec sec-type="description" id="SECID0EFYDI"><title>Description.</title><p><italic>Measurements</italic> (in mm). Body length: 3.80–5.96 (mean 5.20). Body width (metathorax or abdominal segments I–II) up to 1.61. Head width: 0.58–0.64 (mean 0.61).</p><p><italic>General.</italic> Body slender, C-curved, rounded in cross section (Fig. <xref ref-type="fig" rid="F43">71</xref>).</p><fig id="F43" position="float" orientation="portrait"><label>Figure 71.</label><caption><p><italic><tp:taxon-name><tp:taxon-name-part taxon-name-part-type="genus" reg="Miarus">Miarus</tp:taxon-name-part><tp:taxon-name-part taxon-name-part-type="species" reg="campanulae">campanulae</tp:taxon-name-part></tp:taxon-name></italic> mature larva habitus.</p></caption><graphic xmlns:xlink="http://www.w3.org/1999/xlink" xlink:href="zookeys-808-023-g043.jpg" position="float" orientation="portrait" xlink:type="simple" id="oo_250296.jpg"/></fig><p><italic>Colouration.</italic> Brown to dark brown head (Fig. <xref ref-type="fig" rid="F43">71</xref>). All thoracic and abdominal segments yellowish with distinct asperation (Fig. <xref ref-type="fig" rid="F43">71</xref>).</p><p><italic>Vestiture.</italic> Setae on body thin, slightly from dark orange to brown, distinctly different in length (minute to very short or long to very long) distinct asperate.</p><p><italic>Head capsule</italic> (Fig. <xref ref-type="fig" rid="F44">72</xref>). Head almost round, very slightly flattened laterally. Frontal sutures narrow and loosened, but distinct. One stemma (st), in the form of a large pigmented spot. <italic>Des<sub>1–3</sub></italic> and <italic>des<sub>5</sub></italic> long; <italic>des<sub>4</sub></italic> absent (Fig. <xref ref-type="fig" rid="F44">72</xref>). <italic>Fs<sub>1</sub></italic> long; <italic>fs<sub>2</sub></italic> and <italic>fs<sub>3</sub></italic> absent; <italic>fs<sub>4</sub></italic> and <italic>fs<sub>5</sub></italic> long (Fig. <xref ref-type="fig" rid="F44">72</xref>). <italic>Les<sub>1</sub></italic> and <italic>les<sub>2</sub></italic> as long as <italic>des<sub>5</sub></italic>; both <italic>ves</italic> short. Epicranial area with two <italic>pes</italic>.</p><fig id="F44" position="float" orientation="portrait"><label>Figure 72.</label><caption><p><italic><tp:taxon-name><tp:taxon-name-part taxon-name-part-type="genus" reg="Miarus">Miarus</tp:taxon-name-part><tp:taxon-name-part taxon-name-part-type="species" reg="campanulae">campanulae</tp:taxon-name-part></tp:taxon-name></italic> mature larva head, frontal view. Abbreviations: <italic>des</italic> – dorsal epicranial s., <italic>fs</italic> – frontal epicranial s., <italic>les</italic> – lateral epicranial s., <italic>pes</italic> – postepicranial s., <italic>ves</italic> – ventral s., at – antenna, st – stemmata.</p></caption><graphic xmlns:xlink="http://www.w3.org/1999/xlink" xlink:href="zookeys-808-023-g044.jpg" position="float" orientation="portrait" xlink:type="simple" id="oo_250297.jpg"/></fig><!--PageBreak--><p><italic>Antennae</italic> bearing one very long conical sensorium, and basal membranous article with four sensilla different in length, three behind conical sensorium, and one ahead of it (Fig. <xref ref-type="fig" rid="F45">73</xref>).</p><fig id="F45" position="float" orientation="portrait"><label>Figures 73–74.</label><caption><p><italic><tp:taxon-name><tp:taxon-name-part taxon-name-part-type="genus" reg="Miarus">Miarus</tp:taxon-name-part><tp:taxon-name-part taxon-name-part-type="species" reg="campanulae">campanulae</tp:taxon-name-part></tp:taxon-name></italic> mature larva. <bold>73</bold> Antenna <bold>74</bold> Right mandible. Abbreviation: <italic>mds</italic> – mandible dorsal s.</p></caption><graphic xmlns:xlink="http://www.w3.org/1999/xlink" xlink:href="zookeys-808-023-g045.jpg" position="float" orientation="portrait" xlink:type="simple" id="oo_250298.jpg"/></fig><p><italic>Clypeus</italic> (Fig. <xref ref-type="fig" rid="F46">75</xref>) approximately 2.5–3 times as wide as long with two short to very short <italic>cls</italic>, localized posterolaterally, <italic>cls<sub>1</sub></italic> slightly longer than <italic>cls<sub>2</sub></italic>, and one sensillum between them; anterior margin sinuate.</p><fig id="F46" position="float" orientation="portrait"><label>Figures 75–76.</label><caption><p><italic><tp:taxon-name><tp:taxon-name-part taxon-name-part-type="genus" reg="Miarus">Miarus</tp:taxon-name-part><tp:taxon-name-part taxon-name-part-type="species" reg="campanulae">campanulae</tp:taxon-name-part></tp:taxon-name></italic> mature larva, mouthparts. <bold>75</bold> Labrum and clypeus <bold>76</bold> Epipharynx. Abbreviations: <italic>als</italic> – anteriolateral s., <italic>ams</italic> – anteromedial s., <italic>cls</italic> – clypeal s., <italic>lms</italic> – labral s., <italic>mes</italic> – median s., clss – clypeal sensillum, lr – labral rods.</p></caption><graphic xmlns:xlink="http://www.w3.org/1999/xlink" xlink:href="zookeys-808-023-g046.jpg" position="float" orientation="portrait" xlink:type="simple" id="oo_250299.jpg"/></fig><p><italic>Mouthparts.</italic> Labrum (Fig. <xref ref-type="fig" rid="F46">75</xref>) less than two times as wide as long, with three piliform <italic>lms</italic>, different in the length; <italic>lms<sub>1</sub></italic> located medially, <italic>lms<sub>2</sub></italic> located anteromedially, and <italic>lms<sub>3</sub></italic> located anterolaterally; <italic>lms<sub>1</sub></italic> long, <italic>lms<sub>2</sub></italic> medium size, and <italic>lms<sub>3</sub></italic> distinctly shorter than the previous two; no one distinctly reaches labral margin. Epipharynx (Fig. <xref ref-type="fig" rid="F46">76</xref>) with three long finger-like <italic>als</italic>, all of identical in length; with two <italic>ams</italic> in different length, <italic>ams<sub>1</sub></italic> piliform of medium size, and finger-like short <italic>ams<sub>2</sub></italic>; without <italic>mes</italic>; labral rods (lr) indistinct, slightly elongated, oval. Mandibles (Fig. <xref ref-type="fig" rid="F45">74</xref>) bifid; bearing with two setae of medium to long size, piliform, both located apically. Maxilla (Fig. <xref ref-type="fig" rid="F47">77</xref>) stipes with very long <italic>stps</italic> and <italic>pfs<sub>1</sub></italic>, long <italic>pfs<sub>2</sub></italic>, very short to minute <italic>mbs</italic>, and one sensillum close to <italic>mbs</italic>; mala with six finger-like <italic>dms</italic>, different in lengths: first very long (as long as <italic>pfs<sub>1</sub></italic>), next medium size; five <italic>vms</italic>, different in length, two setae medium size, and three setae very short. Maxillary palpi: basal palpomere with one short <italic>mxps</italic> and two sensilla; distal palpomere with short, cuticular apical processes; length ratio of basal and distal palpomeres 1:0.9. Prelabium (Fig. <xref ref-type="fig" rid="F47">77</xref>) with one short <italic>prms</italic>; ligula with two very short to minute <italic>ligs</italic>; premental sclerite narrow, ring-shaped. Labial palpi with two palpomeres; length ratio of basal and distal palpomeres 1:0.8; each of the palpomeres with one sensillum, distal palpomere with short, cuticular apical processes. Postlabium <!--PageBreak-->(Fig. <xref ref-type="fig" rid="F47">77</xref>) with short <italic>pms<sub>1</sub></italic> located basally, long <italic>pms<sub>2</sub></italic> located medially and short <italic>pms<sub>3</sub></italic> located apically; membranous area without any asperities.</p><fig id="F47" position="float" orientation="portrait"><label>Figure 77.</label><caption><p><italic><tp:taxon-name><tp:taxon-name-part taxon-name-part-type="genus" reg="Miarus">Miarus</tp:taxon-name-part><tp:taxon-name-part taxon-name-part-type="species" reg="campanulae">campanulae</tp:taxon-name-part></tp:taxon-name></italic> larval mouthparts, maxillolabial complex, ventral view right maxilla. Abbreviations: <italic>dms</italic> – dorsal malar s., <italic>vms</italic> – ventral malar s., <italic>mpxs</italic> – maxillary palps s., <italic>mbs</italic> – basioventral s., <italic>pfs</italic> – palpiferal s., <italic>stps</italic> – stipital s., <italic>prms</italic> – premental s., <italic>pms</italic> – postmental s., <italic>ligs</italic> – ligular s.</p></caption><graphic xmlns:xlink="http://www.w3.org/1999/xlink" xlink:href="zookeys-808-023-g047.jpg" position="float" orientation="portrait" xlink:type="simple" id="oo_250300.jpg"/></fig><p><italic>Thorax.</italic> Prothorax (Fig. <xref ref-type="fig" rid="F48">78</xref>) with nine very long and one very short to minute <italic>prns</italic>, small pigmented dorsal sclerite present with seven long <italic>prns</italic>, this sclerite subdivided in two triangular plates medially; two very long to long <italic>ps</italic>; and one medium <italic>eus.</italic> Meso- and metathorax (Fig. <xref ref-type="fig" rid="F48">78</xref>) with one medium <italic>prs</italic>, three very long <italic>pds</italic>; one very long <!--PageBreak--><italic>as</italic>; two very long and one very short to minute <italic>ss</italic>; one long <italic>eps</italic>; one long <italic>ps</italic>; and one medium to long <italic>eus.</italic> Each pedal area of the thoracic segments with 5–6 very long <italic>pda</italic>.</p><fig id="F48" position="float" orientation="portrait"><label>Figures 78–80.</label><caption><p><italic><tp:taxon-name><tp:taxon-name-part taxon-name-part-type="genus" reg="Miarus">Miarus</tp:taxon-name-part><tp:taxon-name-part taxon-name-part-type="species" reg="campanulae">campanulae</tp:taxon-name-part></tp:taxon-name></italic> mature larva, habitus. <bold>78</bold> Lateral view of thoracic segments <bold>79</bold> Lateral view of abdominal segment I <bold>80</bold> Lateral view of abdominal segments VI–X. Abbreviations: <italic>as</italic> – alar s., <italic>ds</italic> – dorsal s., <italic>eps</italic> – epipleural s., <italic>eus</italic> – eusternal s., <italic>lsts</italic> – laterosternal s., <italic>pda</italic> – pedal s., <italic>pds</italic> – postdorsal s., <italic>prns</italic> – pronotal s., <italic>prs</italic> – prodorsal s., <italic>ss</italic> – spiracular s., <italic>ps</italic> – pleural s., <italic>sts</italic> – sternal s., <italic>ts</italic> – terminal s., Th1–3 – number of thoracic segments, Ab1–10 – number of abdominal seg.</p></caption><graphic xmlns:xlink="http://www.w3.org/1999/xlink" xlink:href="zookeys-808-023-g048.jpg" position="float" orientation="portrait" xlink:type="simple" id="oo_250301.jpg"/></fig><p><italic>Abdomen.</italic> Abdominal segments I–VII (Figs <xref ref-type="fig" rid="F48">79–80</xref>) with one medium to long <italic>prs</italic>; two medium to short and one very long to long <italic>pds</italic> (order: medium/short, very long, medium); one very long and one minute <italic>ss</italic>; two long <italic>eps</italic>; one medium to short <italic>ps</italic>; one medium to short <italic>lsts</italic>; and one medium to short and one very short to minute <italic>eus.</italic> Abdominal segment VIII (Fig. <xref ref-type="fig" rid="F48">80</xref>) with one very short <italic>prs</italic>; two short and one long to relatively long <italic>pds</italic> (order: short, long, short); one long and one minute <italic>ss</italic>; two very long <italic>eps</italic>; one medium to short <italic>ps</italic>; one medium to short <italic>lsts</italic>; and one medium to short and one very short to minute <italic>eus.</italic> Abdominal segment IX (Fig. <xref ref-type="fig" rid="F48">80</xref>) with two relatively long and two short to very short <italic>ds</italic>; two relatively long and sometimes one minute <italic>ps</italic>; and one relatively long to short and one short to very short <italic>sts.</italic> Abdominal segment X (Fig. <xref ref-type="fig" rid="F48">80</xref>) with one very short seta (<italic>ts</italic>).</p></tp:treatment-sec><tp:treatment-sec sec-type="biology" id="SECID0E3JAK"><title>Biology.</title><p>Larvae live and pupate in the capsules of several species of <italic><tp:taxon-name><tp:taxon-name-part taxon-name-part-type="genus" reg="Campanula">Campanula</tp:taxon-name-part></tp:taxon-name></italic> (<italic><tp:taxon-name><tp:taxon-name-part taxon-name-part-type="genus" reg="Campanula">C.</tp:taxon-name-part><tp:taxon-name-part taxon-name-part-type="species" reg="cochleariifolia">cochleariifolia</tp:taxon-name-part></tp:taxon-name></italic> Lam., <italic><tp:taxon-name><tp:taxon-name-part taxon-name-part-type="genus" reg="Campanula">C.</tp:taxon-name-part><tp:taxon-name-part taxon-name-part-type="species" reg="patula">patula</tp:taxon-name-part></tp:taxon-name></italic> L., <italic><tp:taxon-name><tp:taxon-name-part taxon-name-part-type="genus" reg="Campanula">C.</tp:taxon-name-part><tp:taxon-name-part taxon-name-part-type="species" reg="persicifolia">persicifolia</tp:taxon-name-part></tp:taxon-name></italic> L., <italic><tp:taxon-name><tp:taxon-name-part taxon-name-part-type="genus" reg="Campanula">C.</tp:taxon-name-part><tp:taxon-name-part taxon-name-part-type="species" reg="rapunculoides">rapunculoides</tp:taxon-name-part></tp:taxon-name></italic> L., <italic><tp:taxon-name><tp:taxon-name-part taxon-name-part-type="genus" reg="Campanula">C.</tp:taxon-name-part><tp:taxon-name-part taxon-name-part-type="species" reg="rapunculus">rapunculus</tp:taxon-name-part></tp:taxon-name></italic> L., <italic><tp:taxon-name><tp:taxon-name-part taxon-name-part-type="genus" reg="Campanula">C.</tp:taxon-name-part><tp:taxon-name-part taxon-name-part-type="species" reg="rotundifolia">rotundifolia</tp:taxon-name-part></tp:taxon-name></italic> L., <italic><tp:taxon-name><tp:taxon-name-part taxon-name-part-type="genus" reg="Campanula">C.</tp:taxon-name-part><tp:taxon-name-part taxon-name-part-type="species" reg="scheuchzeri">scheuchzeri</tp:taxon-name-part></tp:taxon-name></italic> Vill. <italic><tp:taxon-name><tp:taxon-name-part taxon-name-part-type="genus" reg="Campanula">C.</tp:taxon-name-part><tp:taxon-name-part taxon-name-part-type="species" reg="trachelium">trachelium</tp:taxon-name-part></tp:taxon-name></italic> L.), and <italic><tp:taxon-name><tp:taxon-name-part taxon-name-part-type="genus" reg="Phyteuma">Phyteuma</tp:taxon-name-part><tp:taxon-name-part taxon-name-part-type="species" reg="spicata">spicata</tp:taxon-name-part></tp:taxon-name></italic> L. where they cause distinct swelling (<xref ref-type="bibr" rid="B26">Hoffmann 1958</xref>; <xref ref-type="bibr" rid="B7">Buhr 1964</xref>)</p></tp:treatment-sec><tp:treatment-sec sec-type="remarks" id="SECID0EUNAK"><title>Remarks.</title><p>This species has a wide European distribution and is very similar to <italic><tp:taxon-name><tp:taxon-name-part taxon-name-part-type="genus" reg="Miarus">M.</tp:taxon-name-part><tp:taxon-name-part taxon-name-part-type="species" reg="ajugae">ajugae</tp:taxon-name-part></tp:taxon-name></italic>. Only the examination of the penis allows easy separation of these two taxa. Therefore, as reported in the Remarks of <italic><tp:taxon-name><tp:taxon-name-part taxon-name-part-type="genus" reg="Campanula">C.</tp:taxon-name-part><tp:taxon-name-part taxon-name-part-type="species" reg="ajugae">ajugae</tp:taxon-name-part></tp:taxon-name></italic>, the discovery of clearly distinctive characters between the larvae of these two species is extremely important. Moreover, larvae of <italic><tp:taxon-name><tp:taxon-name-part taxon-name-part-type="genus" reg="Miarus">M.</tp:taxon-name-part><tp:taxon-name-part taxon-name-part-type="species" reg="campanulae">campanulae</tp:taxon-name-part></tp:taxon-name></italic> differ from the two other species studied mainly by an epipharynx without <italic>mes</italic>, and <italic>des<sub>4</sub></italic> and <italic>fs<sub>3</sub></italic> absent.</p></tp:treatment-sec><ref-list><ref id="B26"><mixed-citation xmlns:xlink="http://www.w3.org/1999/xlink" xlink:type="simple"><person-group><name name-style="western"><surname>Hoffmann</surname><given-names>A</given-names></name></person-group> (<year>1958</year>) Faune de France 62 Coléoptères Curculionides (Troisième partie). Le Chevalier, Paris, 1209–1839.</mixed-citation></ref><ref id="B7"><mixed-citation xmlns:xlink="http://www.w3.org/1999/xlink" xlink:type="simple"><person-group><name name-style="western"><surname>Buhr</surname><given-names>H</given-names></name></person-group> (<year>1964</year>) <source>Bestimmungstabellen der Gallen (Zoo- und Phytocecidien) an Pflanzen Mittel- und Nordeuropas. Band I.</source><publisher-name>Gustav Fischer</publisher-name>, <publisher-loc>Jena</publisher-loc>, <size units="page">1572 pp</size>.</mixed-citation></ref></ref-list></tp:taxon-treatment>
