# Supplementary material for: Morphological characters of immature stages of Palaearctic species of Cleopomiarus and Miarus and their systematic value in Mecinini (Coleoptera, Curculionidae, Curculioninae)
Source: Zookeys. 2018 Dec 18;(808):23–92. doi: 10.3897/zookeys.808.28172 (PMC6305772; doi:10.3897/zookeys.808.28172)
Supplement: XML Treatment for Cleopomiarus [file zookeys.808.28172-treatment11.xml]

<!DOCTYPE tp:taxon-treatment
  PUBLIC "-//TaxonX//DTD Taxonomic Treatment Publishing DTD v0 20100105//EN" "tax-treatment-NSO.dtd">
<tp:taxon-treatment xmlns:tp="http://www.plazi.org/taxpub"><tp:treatment-meta><kwd-group><label>Taxon classification</label><kwd><named-content xmlns:xlink="http://www.w3.org/1999/xlink" content-type="kingdom">Animalia</named-content></kwd><kwd><named-content xmlns:xlink="http://www.w3.org/1999/xlink" content-type="order">Coleoptera</named-content></kwd><kwd><named-content xmlns:xlink="http://www.w3.org/1999/xlink" content-type="family">Curculionidae</named-content></kwd></kwd-group><mixed-citation publication-type="journal"><person-group><name><surname>Skuhrovec</surname><given-names>Jiří</given-names></name><name><surname>Gosik</surname><given-names>Rafał</given-names></name><name><surname>Caldara</surname><given-names>Roberto</given-names></name><name><surname>Toševski</surname><given-names>Ivo</given-names></name><name><surname>Łętowski</surname><given-names>Jacek</given-names></name><name><surname>Szwaj</surname><given-names>Ewelina</given-names></name></person-group><article-title>Morphological characters of immature stages of Palaearctic species of <italic><tp:taxon-name><tp:taxon-name-part taxon-name-part-type="genus" reg="Cleopomiarus">Cleopomiarus</tp:taxon-name-part></tp:taxon-name></italic> and <italic><tp:taxon-name><tp:taxon-name-part taxon-name-part-type="genus" reg="Miarus">Miarus</tp:taxon-name-part></tp:taxon-name></italic> and their systematic value in <tp:taxon-name><tp:taxon-name-part taxon-name-part-type="tribe">Mecinini</tp:taxon-name-part></tp:taxon-name> (<tp:taxon-name><tp:taxon-name-part taxon-name-part-type="order">Coleoptera</tp:taxon-name-part></tp:taxon-name>, <tp:taxon-name><tp:taxon-name-part taxon-name-part-type="family">Curculionidae</tp:taxon-name-part></tp:taxon-name>, <tp:taxon-name><tp:taxon-name-part taxon-name-part-type="subfamily">Curculioninae</tp:taxon-name-part></tp:taxon-name>)</article-title><source>Zookeys</source><day>18</day><month>12</month><year>2018</year><volume>2018</volume><issue>808</issue><fpage>23</fpage><lpage>92</lpage><pub-id pub-id-type="doi">10.3897/zookeys.808.28172</pub-id></mixed-citation></tp:treatment-meta><tp:nomenclature><label>Genus</label><tp:taxon-name>
                <tp:taxon-name-part taxon-name-part-type="genus" reg="Cleopomiarus">Cleopomiarus</tp:taxon-name-part>
              </tp:taxon-name><tp:taxon-authority>Pierce, 1919</tp:taxon-authority></tp:nomenclature><tp:treatment-sec sec-type="description" id="SECID0E3EBK"><title>Description.</title><p><italic>Measurements</italic> (in mm). Body length: 3.00–6.50. Body width: 1.50–3.80. Head width: 0.65–1.10.</p><p><italic>Body</italic> moderately slender or stout. Smooth, dark brown or black spotted cuticle. Rostrum long or very long, from four up to five times as long as wide, reached up to meso- or metacoxae. Antennae elongated. Pronotum from 2.2 up to 2.9 times as wide as long. Mesonotum distinctly shorter than metanotum. Abdominal segments I–V of equal length; abdominal segments VI and VII diminish gradually; abdominal segment VIII almost semicircle; abdomen segment IX distinctly reduced. Spiracles on abdominal segments placed dorsolaterally: on abdominal segments I–V functional; and on segment VI atrophic on next ones invisible. Urogomphi (ur) stout and short, conical, each of them with sclerotized apex.</p><p><italic>Chaetotaxy</italic>: setae piliform, in a different size. Head capsule with 0–1 <italic>vs</italic>, 0–1 <italic>sos</italic>, and two <italic>os.</italic> Rostrum with 0–1 <italic>pas</italic> and one <italic>rs</italic> (placed medially and apically). Pronotum with: two <italic>as</italic>, one <italic>ds</italic>, 1–2 <italic>sls</italic>, 0–1 <italic>ls</italic> and three <italic>pls.</italic> Setae on head, rostrum and pronotum <!--PageBreak-->very thin, light and relatively short. Dorsal parts of meso- and metathorax with 2–3 setae placed medially. Apex of each femora with one <italic>fes.</italic> Abdominal segments I–VIII with two setae laterally and sometimes 2–3 short setae ventrally. Dorsal parts of abdominal segments I–VII with 4–5 setae, and abdominal segment VIII with 3–4 setae dorsally. Abdominal segment IX with 2–4 micro-setae ventrally.</p></tp:treatment-sec></tp:taxon-treatment>
