# Supplementary material for: Morphological characters of immature stages of Palaearctic species of Cleopomiarus and Miarus and their systematic value in Mecinini (Coleoptera, Curculionidae, Curculioninae)
Source: Zookeys. 2018 Dec 18;(808):23–92. doi: 10.3897/zookeys.808.28172 (PMC6305772; doi:10.3897/zookeys.808.28172)
Supplement: XML Treatment for Cleopomiarus graminis [file zookeys.808.28172-treatment13.xml]

<!DOCTYPE tp:taxon-treatment
  PUBLIC "-//TaxonX//DTD Taxonomic Treatment Publishing DTD v0 20100105//EN" "tax-treatment-NSO.dtd">
<tp:taxon-treatment xmlns:tp="http://www.plazi.org/taxpub"><tp:treatment-meta><kwd-group><label>Taxon classification</label><kwd><named-content xmlns:xlink="http://www.w3.org/1999/xlink" content-type="kingdom">Animalia</named-content></kwd><kwd><named-content xmlns:xlink="http://www.w3.org/1999/xlink" content-type="order">Coleoptera</named-content></kwd><kwd><named-content xmlns:xlink="http://www.w3.org/1999/xlink" content-type="family">Curculionidae</named-content></kwd></kwd-group><mixed-citation publication-type="journal"><person-group><name><surname>Skuhrovec</surname><given-names>Jiří</given-names></name><name><surname>Gosik</surname><given-names>Rafał</given-names></name><name><surname>Caldara</surname><given-names>Roberto</given-names></name><name><surname>Toševski</surname><given-names>Ivo</given-names></name><name><surname>Łętowski</surname><given-names>Jacek</given-names></name><name><surname>Szwaj</surname><given-names>Ewelina</given-names></name></person-group><article-title>Morphological characters of immature stages of Palaearctic species of <italic><tp:taxon-name><tp:taxon-name-part taxon-name-part-type="genus" reg="Cleopomiarus">Cleopomiarus</tp:taxon-name-part></tp:taxon-name></italic> and <italic><tp:taxon-name><tp:taxon-name-part taxon-name-part-type="genus" reg="Miarus">Miarus</tp:taxon-name-part></tp:taxon-name></italic> and their systematic value in <tp:taxon-name><tp:taxon-name-part taxon-name-part-type="tribe">Mecinini</tp:taxon-name-part></tp:taxon-name> (<tp:taxon-name><tp:taxon-name-part taxon-name-part-type="order">Coleoptera</tp:taxon-name-part></tp:taxon-name>, <tp:taxon-name><tp:taxon-name-part taxon-name-part-type="family">Curculionidae</tp:taxon-name-part></tp:taxon-name>, <tp:taxon-name><tp:taxon-name-part taxon-name-part-type="subfamily">Curculioninae</tp:taxon-name-part></tp:taxon-name>)</article-title><source>Zookeys</source><day>18</day><month>12</month><year>2018</year><volume>2018</volume><issue>808</issue><fpage>23</fpage><lpage>92</lpage><pub-id pub-id-type="doi">10.3897/zookeys.808.28172</pub-id></mixed-citation></tp:treatment-meta><tp:nomenclature><tp:taxon-name>
                <tp:taxon-name-part taxon-name-part-type="genus" reg="Cleopomiarus">Cleopomiarus</tp:taxon-name-part>
                <tp:taxon-name-part taxon-name-part-type="species" reg="graminis">graminis</tp:taxon-name-part>
              </tp:taxon-name><tp:taxon-authority>(Gyllenhal, 1813)</tp:taxon-authority><xref ref-type="fig" rid="F51">Figures 85</xref><xref ref-type="fig" rid="F52">, 86–88</xref></tp:nomenclature><tp:treatment-sec sec-type="material" id="SECID0ESOBK"><title>Material examined.</title><p>15 specimens: 2 ♂, 3 ♀, 27.07.2010, Wólka ad Lublin, CE Poland, leg. E. Szwaj, det. J. Łętowski; 4 ♂, 2 ♀, ex seed pods of <italic><tp:taxon-name><tp:taxon-name-part taxon-name-part-type="genus" reg="Adenophora">Adenophora</tp:taxon-name-part><tp:taxon-name-part taxon-name-part-type="species" reg="liliifolia">liliifolia</tp:taxon-name-part></tp:taxon-name></italic>, Dobra, Iron Gate, east Serbia, leg. I. Toševski, det. R. Caldara; 4 ♀, ex seed pods of <italic><tp:taxon-name><tp:taxon-name-part taxon-name-part-type="genus" reg="Campanula">Campanula</tp:taxon-name-part><tp:taxon-name-part taxon-name-part-type="species" reg="macrostachya">macrostachya</tp:taxon-name-part></tp:taxon-name></italic>, 13.07.2015, Dobra, Iron Gate, east Serbia, leg. I. Toševski, det. R. Caldara.</p></tp:treatment-sec><tp:treatment-sec sec-type="description" id="SECID0EOPBK"><title>Description.</title><p><italic>Measurements</italic> (in mm). Body length: 3.60–4.10 (mean 3.70). Body width: 2.10–2.25 (mean 2.15). Head width: 0.65–0.70 (mean 0.67).</p><p><italic>Body</italic> moderately slender (Figs <xref ref-type="fig" rid="F51">85</xref>–<xref ref-type="fig" rid="F52">88</xref>). Rostrum long, approximately four times as long as wide, reached up to mesocoxae. Antennae slender and elongated. Pronotum 2.9 times as wide as long. Urogomphi (ur) moderately stout (Figs <xref ref-type="fig" rid="F51">85</xref>–<xref ref-type="fig" rid="F52">88</xref>).</p><fig id="F51" position="float" orientation="portrait"><label>Figure 85.</label><caption><p><italic><tp:taxon-name><tp:taxon-name-part taxon-name-part-type="genus" reg="Cleopomiarus">Cleopomiarus</tp:taxon-name-part><tp:taxon-name-part taxon-name-part-type="species" reg="graminis">graminis</tp:taxon-name-part></tp:taxon-name></italic> pupa habitus, ventral view.</p></caption><graphic xmlns:xlink="http://www.w3.org/1999/xlink" xlink:href="zookeys-808-023-g051.jpg" position="float" orientation="portrait" xlink:type="simple" id="oo_250304.jpg"/></fig><fig id="F52" position="float" orientation="portrait"><label>Figures 86–88.</label><caption><p><italic><tp:taxon-name><tp:taxon-name-part taxon-name-part-type="genus" reg="Cleopomiarus">Cleopomiarus</tp:taxon-name-part><tp:taxon-name-part taxon-name-part-type="species" reg="graminis">graminis</tp:taxon-name-part></tp:taxon-name></italic> pupa habitus. <bold>86</bold> Ventral view <bold>87</bold> Lateral view <bold>88</bold> Dorsal view. Abbreviations: <italic>d</italic> – dorsal s., <italic>ds</italic> – discal s., <italic>fes</italic> – femoral s., <italic>l</italic>, <italic>ls</italic> – lateral s., <italic>os</italic> – orbital s., <italic>pas</italic> – postantennal s., <italic>pls</italic> – posterolateral s., <italic>rs</italic> – rostral s., <italic>sls</italic> – super lateral s., <italic>sos</italic> – super orbital s., <italic>v</italic> – ventral s., <italic>vs</italic> – vertical s., ur – urogomphi.</p></caption><graphic xmlns:xlink="http://www.w3.org/1999/xlink" xlink:href="zookeys-808-023-g052.jpg" position="float" orientation="portrait" xlink:type="simple" id="oo_250305.jpg"/></fig><p><italic>Chaetotaxy</italic>: setae very thin, greyish, piliform, medium size to short. Head capsule with one <italic>vs</italic>, one <italic>sos</italic>, and two <italic>os</italic> of different length (second pair placed on eye spots). Rostrum with one <italic>pas</italic> and one <italic>rs</italic> (Figs <xref ref-type="fig" rid="F52">86</xref>, <xref ref-type="fig" rid="F52">87</xref>). Pronotum with: two <italic>as</italic>, one <italic>ds</italic>, two <italic>sls</italic>, one <italic>ls</italic>, and three <italic>pls</italic> (Figs <xref ref-type="fig" rid="F52">87</xref>, <xref ref-type="fig" rid="F52">88</xref>). All setae of prothorax equal in length (Fig. <xref ref-type="fig" rid="F52">88</xref>). Dorsal parts of meso- and metathorax with three setae placed medially. Apex of each femora with one <italic>fes</italic> (Figs <xref ref-type="fig" rid="F52">86</xref>, <xref ref-type="fig" rid="F52">87</xref>). Abdominal segments I–VIII with <!--PageBreak--><!--PageBreak-->two setae laterally and three micro setae ventrally. Dorsal parts of abdominal segments I–VII with four setae: <italic>d<sub>1</sub></italic>–<italic><sub>3</sub></italic> postero-medially, and <italic>d<sub>4</sub></italic> postero-laterally. Abdominal segment VIII with four setae dorsally. Abdominal segment IX with four micro-setae ventrally.</p><!--PageBreak--><!--PageBreak--></tp:treatment-sec></tp:taxon-treatment>
