# Supplementary material for: Morphological characters of immature stages of Palaearctic species of Cleopomiarus and Miarus and their systematic value in Mecinini (Coleoptera, Curculionidae, Curculioninae)
Source: Zookeys. 2018 Dec 18;(808):23–92. doi: 10.3897/zookeys.808.28172 (PMC6305772; doi:10.3897/zookeys.808.28172)
Supplement: XML Treatment for Cleopomiarus longirostris [file zookeys.808.28172-treatment14.xml]

<!DOCTYPE tp:taxon-treatment
  PUBLIC "-//TaxonX//DTD Taxonomic Treatment Publishing DTD v0 20100105//EN" "tax-treatment-NSO.dtd">
<tp:taxon-treatment xmlns:tp="http://www.plazi.org/taxpub"><tp:treatment-meta><kwd-group><label>Taxon classification</label><kwd><named-content xmlns:xlink="http://www.w3.org/1999/xlink" content-type="kingdom">Animalia</named-content></kwd><kwd><named-content xmlns:xlink="http://www.w3.org/1999/xlink" content-type="order">Coleoptera</named-content></kwd><kwd><named-content xmlns:xlink="http://www.w3.org/1999/xlink" content-type="family">Curculionidae</named-content></kwd></kwd-group><mixed-citation publication-type="journal"><person-group><name><surname>Skuhrovec</surname><given-names>Jiří</given-names></name><name><surname>Gosik</surname><given-names>Rafał</given-names></name><name><surname>Caldara</surname><given-names>Roberto</given-names></name><name><surname>Toševski</surname><given-names>Ivo</given-names></name><name><surname>Łętowski</surname><given-names>Jacek</given-names></name><name><surname>Szwaj</surname><given-names>Ewelina</given-names></name></person-group><article-title>Morphological characters of immature stages of Palaearctic species of <italic><tp:taxon-name><tp:taxon-name-part taxon-name-part-type="genus" reg="Cleopomiarus">Cleopomiarus</tp:taxon-name-part></tp:taxon-name></italic> and <italic><tp:taxon-name><tp:taxon-name-part taxon-name-part-type="genus" reg="Miarus">Miarus</tp:taxon-name-part></tp:taxon-name></italic> and their systematic value in <tp:taxon-name><tp:taxon-name-part taxon-name-part-type="tribe">Mecinini</tp:taxon-name-part></tp:taxon-name> (<tp:taxon-name><tp:taxon-name-part taxon-name-part-type="order">Coleoptera</tp:taxon-name-part></tp:taxon-name>, <tp:taxon-name><tp:taxon-name-part taxon-name-part-type="family">Curculionidae</tp:taxon-name-part></tp:taxon-name>, <tp:taxon-name><tp:taxon-name-part taxon-name-part-type="subfamily">Curculioninae</tp:taxon-name-part></tp:taxon-name>)</article-title><source>Zookeys</source><day>18</day><month>12</month><year>2018</year><volume>2018</volume><issue>808</issue><fpage>23</fpage><lpage>92</lpage><pub-id pub-id-type="doi">10.3897/zookeys.808.28172</pub-id></mixed-citation></tp:treatment-meta><tp:nomenclature><tp:taxon-name>
                <tp:taxon-name-part taxon-name-part-type="genus" reg="Cleopomiarus">Cleopomiarus</tp:taxon-name-part>
                <tp:taxon-name-part taxon-name-part-type="species" reg="longirostris">longirostris</tp:taxon-name-part>
              </tp:taxon-name><tp:taxon-authority>(Gyllenhal, 1838)</tp:taxon-authority><xref ref-type="fig" rid="F53">Figures 89</xref><xref ref-type="fig" rid="F54">, 90–92</xref><!--PageBreak--></tp:nomenclature><tp:treatment-sec sec-type="material" id="SECID0E4WBK"><title>Material examined.</title><p>18 specimens: 8 ♂, 10 ♀, south eastern France, Menton, July 2007, ex seed capsules of <italic><tp:taxon-name><tp:taxon-name-part taxon-name-part-type="genus" reg="Campanula">Campanula</tp:taxon-name-part><tp:taxon-name-part taxon-name-part-type="species" reg="trachelium">trachelium</tp:taxon-name-part></tp:taxon-name></italic> L., leg. and det. R. Caldara</p></tp:treatment-sec><tp:treatment-sec sec-type="description" id="SECID0EOXBK"><title>Description.</title><p><italic>Measurements</italic> (in mm). Body length: 5.20–6.50 (mean 5.60). Body width: 3.00–3.80 (mean 3.30). Head width: 0.90–1.10 (mean 1.00).</p><p><italic>Body</italic> stout (Figs <xref ref-type="fig" rid="F53">89</xref>–<xref ref-type="fig" rid="F54">92</xref>). Rostrum very long, almost five times as long as wide, reached almost up to metacoxae. Antennae slender and moderately elongated. Pronotum 2.5 times as wide as long. Urogomphi (ur) short (Figs <xref ref-type="fig" rid="F54">90–92</xref>).</p><fig id="F53" position="float" orientation="portrait"><label>Figure 89.</label><caption><p><italic><tp:taxon-name><tp:taxon-name-part taxon-name-part-type="genus" reg="Cleopomiarus">Cleopomiarus</tp:taxon-name-part><tp:taxon-name-part taxon-name-part-type="species" reg="longirostris">longirostris</tp:taxon-name-part></tp:taxon-name></italic> pupa habitus, ventral view.</p></caption><graphic xmlns:xlink="http://www.w3.org/1999/xlink" xlink:href="zookeys-808-023-g053.jpg" position="float" orientation="portrait" xlink:type="simple" id="oo_250306.jpg"/></fig><fig id="F54" position="float" orientation="portrait"><label>Figures 90–92.</label><caption><p><italic><tp:taxon-name><tp:taxon-name-part taxon-name-part-type="genus" reg="Cleopomiarus">Cleopomiarus</tp:taxon-name-part><tp:taxon-name-part taxon-name-part-type="species" reg="longirostris">longirostris</tp:taxon-name-part></tp:taxon-name></italic> pupa habitus. <bold>90</bold> Ventral view <bold>91</bold> Lateral view <bold>92</bold> Dorsal view. Abbreviations: <italic>d</italic> – dorsal s., <italic>ds</italic> – discal s., <italic>es</italic> –epistomal s., <italic>fes</italic> – femoral s., <italic>l</italic>, <italic>ls</italic> – lateral s., <italic>os</italic> – orbital s., <italic>pas</italic> – postantennal s., <italic>pls</italic> – posterolateral s., <italic>rs</italic> – rostral s., <italic>sls</italic> – super lateral s., <italic>sos</italic> – super orbital s., <italic>v</italic> – ventral s., <italic>vs</italic> – vertical s., ur – urogomphi.</p></caption><graphic xmlns:xlink="http://www.w3.org/1999/xlink" xlink:href="zookeys-808-023-g054.jpg" position="float" orientation="portrait" xlink:type="simple" id="oo_250307.jpg"/></fig><!--PageBreak--><!--PageBreak--><p><italic>Chaetotaxy</italic>: sparse, setae very thin, short, piliform. Head capsule with one <italic>vs</italic>, one <italic>sos</italic>, and two <italic>os</italic> of different length (second pair placed on eye spots). Rostrum with one <italic>rs</italic> and one <italic>es</italic> (Figs <xref ref-type="fig" rid="F54">90</xref>, <xref ref-type="fig" rid="F54">91</xref>). Pronotum with: two <italic>as</italic>, one <italic>ds</italic>, one <italic>ls</italic>, one <italic>sls</italic>, and three <italic>pls</italic> (Figs <xref ref-type="fig" rid="F54">91</xref>, <xref ref-type="fig" rid="F54">92</xref>). All setae of prothorax equal in length (Fig. <xref ref-type="fig" rid="F54">92</xref>). Dorsal parts of meso- and metathorax with two setae placed medially. Apex of each femora with one <italic>fes</italic> (Figs <xref ref-type="fig" rid="F54">90–92</xref>). Abdominal segments I–VIII with two setae laterally and three medium long setae ventrally. Dorsal parts of abdominal segments I–VII with five setae: <italic>d<sub>1</sub></italic> placed antero-medially, <italic>d<sub>2</sub></italic>–<italic><sub>4</sub></italic> postero-medially, <italic>d<sub>5</sub></italic> postero-laterally. Abdominal segment VIII with only three setae dorsally. Abdominal segment IX with two micro-setae ventrally.</p></tp:treatment-sec></tp:taxon-treatment>
