# Supplementary material for: Morphological characters of immature stages of Palaearctic species of Cleopomiarus and Miarus and their systematic value in Mecinini (Coleoptera, Curculionidae, Curculioninae)
Source: Zookeys. 2018 Dec 18;(808):23–92. doi: 10.3897/zookeys.808.28172 (PMC6305772; doi:10.3897/zookeys.808.28172)
Supplement: XML Treatment for Miarus [file zookeys.808.28172-treatment16.xml]

<!DOCTYPE tp:taxon-treatment
  PUBLIC "-//TaxonX//DTD Taxonomic Treatment Publishing DTD v0 20100105//EN" "tax-treatment-NSO.dtd">
<tp:taxon-treatment xmlns:tp="http://www.plazi.org/taxpub"><tp:treatment-meta><kwd-group><label>Taxon classification</label><kwd><named-content xmlns:xlink="http://www.w3.org/1999/xlink" content-type="kingdom">Animalia</named-content></kwd><kwd><named-content xmlns:xlink="http://www.w3.org/1999/xlink" content-type="order">Coleoptera</named-content></kwd><kwd><named-content xmlns:xlink="http://www.w3.org/1999/xlink" content-type="family">Curculionidae</named-content></kwd></kwd-group><mixed-citation publication-type="journal"><person-group><name><surname>Skuhrovec</surname><given-names>Jiří</given-names></name><name><surname>Gosik</surname><given-names>Rafał</given-names></name><name><surname>Caldara</surname><given-names>Roberto</given-names></name><name><surname>Toševski</surname><given-names>Ivo</given-names></name><name><surname>Łętowski</surname><given-names>Jacek</given-names></name><name><surname>Szwaj</surname><given-names>Ewelina</given-names></name></person-group><article-title>Morphological characters of immature stages of Palaearctic species of <italic><tp:taxon-name><tp:taxon-name-part taxon-name-part-type="genus" reg="Cleopomiarus">Cleopomiarus</tp:taxon-name-part></tp:taxon-name></italic> and <italic><tp:taxon-name><tp:taxon-name-part taxon-name-part-type="genus" reg="Miarus">Miarus</tp:taxon-name-part></tp:taxon-name></italic> and their systematic value in <tp:taxon-name><tp:taxon-name-part taxon-name-part-type="tribe">Mecinini</tp:taxon-name-part></tp:taxon-name> (<tp:taxon-name><tp:taxon-name-part taxon-name-part-type="order">Coleoptera</tp:taxon-name-part></tp:taxon-name>, <tp:taxon-name><tp:taxon-name-part taxon-name-part-type="family">Curculionidae</tp:taxon-name-part></tp:taxon-name>, <tp:taxon-name><tp:taxon-name-part taxon-name-part-type="subfamily">Curculioninae</tp:taxon-name-part></tp:taxon-name>)</article-title><source>Zookeys</source><day>18</day><month>12</month><year>2018</year><volume>2018</volume><issue>808</issue><fpage>23</fpage><lpage>92</lpage><pub-id pub-id-type="doi">10.3897/zookeys.808.28172</pub-id></mixed-citation></tp:treatment-meta><tp:nomenclature><label>Genus</label><tp:taxon-name>
                <tp:taxon-name-part taxon-name-part-type="genus" reg="Miarus">Miarus</tp:taxon-name-part>
              </tp:taxon-name><tp:taxon-authority>Schoenherr, 1826</tp:taxon-authority></tp:nomenclature><tp:treatment-sec sec-type="description" id="SECID0E2FCK"><title>Description.</title><p><italic>Measurements</italic> (in mm). Body length: 3.20–4.00. Body width: 1.90–2.70. Head width: 0.55–0.70.</p><p><italic>Body</italic> moderately slender or stout. Smooth, dark brown or black spotted cuticle. Rostrum long or very long, from 2.3 up to 3.5 times as long as wide, reached up to meso- or metacoxae. Antennae elongated. Pronotum from 2.1 up to 2.5 times as wide as long. Mesonotum distinctly shorter than metanotum. Abdominal segments I–V of equal length; abdominal segments VI and VII diminish gradually; abdominal segment VIII almost semicircle; abdomen segment IX distinctly reduced. Spiracles on abdominal segments placed dorsolaterally: on abdominal segments I–V functional; and on segment VI atrophic on next ones invisible. Urogomphi (ur) slender and elongated, conical, each of them with sclerotized apex.</p><p><italic>Chaetotaxy</italic>: setae piliform, in a different size. Head capsule with one <italic>vs</italic>, one <italic>sos</italic>, and 3–4 <italic>os.</italic> Rostrum with one <italic>pas</italic> and three <italic>rs</italic> (placed medially and apically). Prono<!--PageBreak--><!--PageBreak-->tum with: two <italic>as</italic>, two <italic>ds</italic>, two <italic>sls</italic>, one <italic>ls</italic> and three <italic>pls.</italic> All setae of prothorax almost equal in length. Dorsal parts of meso- and metathorax with three setae placed medially. Apex of each femora with one <italic>fes.</italic> Abdominal segments I–VIII with two setae laterally and sometimes 3–4 short setae ventrally. Dorsal parts of abdominal segments I–VII with 4–5 setae, and abdominal segment VIII with 3–4 setae dorsally. Abdominal segment IX with 4–6 micro-setae ventrally.</p></tp:treatment-sec></tp:taxon-treatment>
