# Supplementary material for: Morphological characters of immature stages of Palaearctic species of Cleopomiarus and Miarus and their systematic value in Mecinini (Coleoptera, Curculionidae, Curculioninae)
Source: Zookeys. 2018 Dec 18;(808):23–92. doi: 10.3897/zookeys.808.28172 (PMC6305772; doi:10.3897/zookeys.808.28172)
Supplement: XML Treatment for Miarus abnormis [file zookeys.808.28172-treatment17.xml]

<!DOCTYPE tp:taxon-treatment
  PUBLIC "-//TaxonX//DTD Taxonomic Treatment Publishing DTD v0 20100105//EN" "tax-treatment-NSO.dtd">
<tp:taxon-treatment xmlns:tp="http://www.plazi.org/taxpub"><tp:treatment-meta><kwd-group><label>Taxon classification</label><kwd><named-content xmlns:xlink="http://www.w3.org/1999/xlink" content-type="kingdom">Animalia</named-content></kwd><kwd><named-content xmlns:xlink="http://www.w3.org/1999/xlink" content-type="order">Coleoptera</named-content></kwd><kwd><named-content xmlns:xlink="http://www.w3.org/1999/xlink" content-type="family">Curculionidae</named-content></kwd></kwd-group><mixed-citation publication-type="journal"><person-group><name><surname>Skuhrovec</surname><given-names>Jiří</given-names></name><name><surname>Gosik</surname><given-names>Rafał</given-names></name><name><surname>Caldara</surname><given-names>Roberto</given-names></name><name><surname>Toševski</surname><given-names>Ivo</given-names></name><name><surname>Łętowski</surname><given-names>Jacek</given-names></name><name><surname>Szwaj</surname><given-names>Ewelina</given-names></name></person-group><article-title>Morphological characters of immature stages of Palaearctic species of <italic><tp:taxon-name><tp:taxon-name-part taxon-name-part-type="genus" reg="Cleopomiarus">Cleopomiarus</tp:taxon-name-part></tp:taxon-name></italic> and <italic><tp:taxon-name><tp:taxon-name-part taxon-name-part-type="genus" reg="Miarus">Miarus</tp:taxon-name-part></tp:taxon-name></italic> and their systematic value in <tp:taxon-name><tp:taxon-name-part taxon-name-part-type="tribe">Mecinini</tp:taxon-name-part></tp:taxon-name> (<tp:taxon-name><tp:taxon-name-part taxon-name-part-type="order">Coleoptera</tp:taxon-name-part></tp:taxon-name>, <tp:taxon-name><tp:taxon-name-part taxon-name-part-type="family">Curculionidae</tp:taxon-name-part></tp:taxon-name>, <tp:taxon-name><tp:taxon-name-part taxon-name-part-type="subfamily">Curculioninae</tp:taxon-name-part></tp:taxon-name>)</article-title><source>Zookeys</source><day>18</day><month>12</month><year>2018</year><volume>2018</volume><issue>808</issue><fpage>23</fpage><lpage>92</lpage><pub-id pub-id-type="doi">10.3897/zookeys.808.28172</pub-id></mixed-citation></tp:treatment-meta><tp:nomenclature><tp:taxon-name>
                <tp:taxon-name-part taxon-name-part-type="genus" reg="Miarus">Miarus</tp:taxon-name-part>
                <tp:taxon-name-part taxon-name-part-type="species" reg="abnormis">abnormis</tp:taxon-name-part>
              </tp:taxon-name><tp:taxon-authority>Solari, 1947</tp:taxon-authority><xref ref-type="fig" rid="F57">Figures 97</xref><xref ref-type="fig" rid="F58">, 98–100</xref><!--PageBreak--></tp:nomenclature><tp:treatment-sec sec-type="material" id="SECID0EZICK"><title>Material examined.</title><p>3 specimens: 1 ♂, 2 ♀, north-eastern Italy, Venezia Giulia, Duino (Trieste), Rilke path, August 2017, ex galls on capsules of <italic><tp:taxon-name><tp:taxon-name-part taxon-name-part-type="genus" reg="Campanula">Campanula</tp:taxon-name-part><tp:taxon-name-part taxon-name-part-type="species" reg="pyramidalis">pyramidalis</tp:taxon-name-part></tp:taxon-name></italic> L., leg. E. Tomasi, det. R. Caldara.</p></tp:treatment-sec><tp:treatment-sec sec-type="description" id="SECID0EKJCK"><title>Description.</title><p><italic>Measurements</italic> (in mm). Body length: 3.55–3.60. Body width: 1.90–2.00. Head width: 0.55–0.60.</p><p><italic>Body</italic> moderately slender (Figs <xref ref-type="fig" rid="F57">97</xref>–<xref ref-type="fig" rid="F58">100</xref>). The cuticle densely covered with asperities. Rostrum medium length, approximately 2.3 times as long as wide, reached up to mesocoxae. Antennae moderately elongated. Pronotum 2.1 times as wide as long. Urogomphi (ur) slender and elongated, conical, each of them with sclerotized apex (Figs <xref ref-type="fig" rid="F58">98–100</xref>).</p><fig id="F57" position="float" orientation="portrait"><label>Figure 97.</label><caption><p><italic><tp:taxon-name><tp:taxon-name-part taxon-name-part-type="genus" reg="Miarus">Miarus</tp:taxon-name-part><tp:taxon-name-part taxon-name-part-type="species" reg="abnormis">abnormis</tp:taxon-name-part></tp:taxon-name></italic> pupa habitus, ventral view.</p></caption><graphic xmlns:xlink="http://www.w3.org/1999/xlink" xlink:href="zookeys-808-023-g057.jpg" position="float" orientation="portrait" xlink:type="simple" id="oo_250310.jpg"/></fig><fig id="F58" position="float" orientation="portrait"><label>Figures 98–100.</label><caption><p><italic><tp:taxon-name><tp:taxon-name-part taxon-name-part-type="genus" reg="Miarus">Miarus</tp:taxon-name-part><tp:taxon-name-part taxon-name-part-type="species" reg="abnormis">abnormis</tp:taxon-name-part></tp:taxon-name></italic> pupa habitus. <bold>98</bold> Ventral view <bold>99</bold> Lateral view <bold>100</bold> Dorsal view. Abbreviations: <italic>d</italic> – dorsal s., <italic>ds</italic> – discal s., <italic>es</italic> – epistomal s., <italic>fes</italic> – femoral s., <italic>l</italic>, <italic>ls</italic> – lateral s., <italic>os</italic> – orbital s., <italic>pas</italic> – postantennal s., <italic>pls</italic> – posterolateral s., <italic>rs</italic> – rostral s., <italic>sls</italic> – super lateral s., <italic>sos</italic> – super orbital s., <italic>v</italic> – ventral s., <italic>vs</italic> – vertical s., ur – urogomphi.</p></caption><graphic xmlns:xlink="http://www.w3.org/1999/xlink" xlink:href="zookeys-808-023-g058.jpg" position="float" orientation="portrait" xlink:type="simple" id="oo_250311.jpg"/></fig><p><italic>Chaetotaxy</italic>: setae brownish to dark brown, piliform, short to medium size. Head capsule with one <italic>vs</italic>, one <italic>sos</italic>, and three <italic>os</italic> of equal length; rostrum with three <italic>rs</italic> (<italic>rs<sub>1</sub></italic> and <italic>rs<sub>2</sub></italic> placed medially, <italic>rs<sub>3</sub></italic> more apically) and one <italic>es</italic> (Figs <xref ref-type="fig" rid="F58">98</xref>, <xref ref-type="fig" rid="F58">99</xref>). Pronotum with: two <italic>as</italic>, two <italic>ds</italic>, two <italic>sls</italic>, one <italic>ls</italic> and three <italic>pls</italic> (Figs <xref ref-type="fig" rid="F58">99</xref>. 100). Setae on head and rostrum slightly shorter than those on prothorax. All setae of prothorax almost equal in length (Fig. <xref ref-type="fig" rid="F58">100</xref>). Mesothorax with three setae placed medially; metathorax with three setae placed laterally. Apex of each femora with one <italic>fes</italic> (Figs <xref ref-type="fig" rid="F58">98–100</xref>). Abdominal segments I–VIII with two short, thin setae laterally and three short setae ventrally. Dorsal parts of each abdominal segments I–VIII with four setae: <italic>d<sub>1</sub></italic>–<italic><sub>3</sub></italic> placed postero-medially, <italic>d<sub>4</sub></italic> postero-laterally. Abdominal segment IX with six microsetae ventrally.</p></tp:treatment-sec></tp:taxon-treatment>
