# Supplementary material for: Morphological characters of immature stages of Palaearctic species of Cleopomiarus and Miarus and their systematic value in Mecinini (Coleoptera, Curculionidae, Curculioninae)
Source: Zookeys. 2018 Dec 18;(808):23–92. doi: 10.3897/zookeys.808.28172 (PMC6305772; doi:10.3897/zookeys.808.28172)
Supplement: XML Treatment for Miarus ajugae [file zookeys.808.28172-treatment18.xml]

<!DOCTYPE tp:taxon-treatment
  PUBLIC "-//TaxonX//DTD Taxonomic Treatment Publishing DTD v0 20100105//EN" "tax-treatment-NSO.dtd">
<tp:taxon-treatment xmlns:tp="http://www.plazi.org/taxpub"><tp:treatment-meta><kwd-group><label>Taxon classification</label><kwd><named-content xmlns:xlink="http://www.w3.org/1999/xlink" content-type="kingdom">Animalia</named-content></kwd><kwd><named-content xmlns:xlink="http://www.w3.org/1999/xlink" content-type="order">Coleoptera</named-content></kwd><kwd><named-content xmlns:xlink="http://www.w3.org/1999/xlink" content-type="family">Curculionidae</named-content></kwd></kwd-group><mixed-citation publication-type="journal"><person-group><name><surname>Skuhrovec</surname><given-names>Jiří</given-names></name><name><surname>Gosik</surname><given-names>Rafał</given-names></name><name><surname>Caldara</surname><given-names>Roberto</given-names></name><name><surname>Toševski</surname><given-names>Ivo</given-names></name><name><surname>Łętowski</surname><given-names>Jacek</given-names></name><name><surname>Szwaj</surname><given-names>Ewelina</given-names></name></person-group><article-title>Morphological characters of immature stages of Palaearctic species of <italic><tp:taxon-name><tp:taxon-name-part taxon-name-part-type="genus" reg="Cleopomiarus">Cleopomiarus</tp:taxon-name-part></tp:taxon-name></italic> and <italic><tp:taxon-name><tp:taxon-name-part taxon-name-part-type="genus" reg="Miarus">Miarus</tp:taxon-name-part></tp:taxon-name></italic> and their systematic value in <tp:taxon-name><tp:taxon-name-part taxon-name-part-type="tribe">Mecinini</tp:taxon-name-part></tp:taxon-name> (<tp:taxon-name><tp:taxon-name-part taxon-name-part-type="order">Coleoptera</tp:taxon-name-part></tp:taxon-name>, <tp:taxon-name><tp:taxon-name-part taxon-name-part-type="family">Curculionidae</tp:taxon-name-part></tp:taxon-name>, <tp:taxon-name><tp:taxon-name-part taxon-name-part-type="subfamily">Curculioninae</tp:taxon-name-part></tp:taxon-name>)</article-title><source>Zookeys</source><day>18</day><month>12</month><year>2018</year><volume>2018</volume><issue>808</issue><fpage>23</fpage><lpage>92</lpage><pub-id pub-id-type="doi">10.3897/zookeys.808.28172</pub-id></mixed-citation></tp:treatment-meta><tp:nomenclature><tp:taxon-name>
                <tp:taxon-name-part taxon-name-part-type="genus" reg="Miarus">Miarus</tp:taxon-name-part>
                <tp:taxon-name-part taxon-name-part-type="species" reg="ajugae">ajugae</tp:taxon-name-part>
              </tp:taxon-name><tp:taxon-authority>(Herbst, 1795)</tp:taxon-authority><xref ref-type="fig" rid="F59">Figures 101</xref><xref ref-type="fig" rid="F60">, 102–104</xref></tp:nomenclature><tp:treatment-sec sec-type="material" id="SECID0EVQCK"><title>Material examined.</title><p>12 specimens: 2 ♂, 1 ♀, 24.08.2009, Ciechanki, CE Poland, leg. E. Szwaj, det. J. Łętowski; 3 ♂, 2 ♀, 30.06.2017, ex galls on capsules of <italic><tp:taxon-name><tp:taxon-name-part taxon-name-part-type="genus" reg="Adenophora">Adenophora</tp:taxon-name-part><tp:taxon-name-part taxon-name-part-type="species" reg="liliifolia">liliifolia</tp:taxon-name-part></tp:taxon-name></italic>, 30.06.2017, Kaludjerske Bare, Mt. Tara, Central Serbia, leg. I. Toševski, det. R. Caldara; 3 ♂, 1 ♀, ex galls on capsules of <italic><tp:taxon-name><tp:taxon-name-part taxon-name-part-type="genus" reg="Campanula">Campanula</tp:taxon-name-part><tp:taxon-name-part taxon-name-part-type="species" reg="bononiensis">bononiensis</tp:taxon-name-part></tp:taxon-name></italic>, 14.07.2017, Zavojsko jezero, Pirot, east Serbia, leg. I. Toševski, det. R. Caldara.</p></tp:treatment-sec><tp:treatment-sec sec-type="description" id="SECID0ERRCK"><title>Description.</title><p><italic>Measurements</italic> (in mm). Body length: 3.20–4.00 (mean 3.40). Body width: 1.90–2.70 (mean 2.10). Head width: 0.65–0.70 (mean 0.65).</p><!--PageBreak--><p><italic>Body</italic> rather stout (Figs <xref ref-type="fig" rid="F59">101</xref>–<xref ref-type="fig" rid="F60">104</xref>). Rostrum moderately elongated, approximately 3.5 times as long as wide, reached almost up to metacoxae. Antennae rather stout and moderately elongated. Pronotum 2.5 times as wide as long. Urogomphi (ur) slender and elongated (Figs <xref ref-type="fig" rid="F60">102–104</xref>).</p><fig id="F59" position="float" orientation="portrait"><label>Figure 101.</label><caption><p><italic><tp:taxon-name><tp:taxon-name-part taxon-name-part-type="genus" reg="Miarus">Miarus</tp:taxon-name-part><tp:taxon-name-part taxon-name-part-type="species" reg="ajugae">ajugae</tp:taxon-name-part></tp:taxon-name></italic> pupa habitus, ventral view.</p></caption><graphic xmlns:xlink="http://www.w3.org/1999/xlink" xlink:href="zookeys-808-023-g059.jpg" position="float" orientation="portrait" xlink:type="simple" id="oo_250312.jpg"/></fig><fig id="F60" position="float" orientation="portrait"><label>Figures 102–104.</label><caption><p><italic><tp:taxon-name><tp:taxon-name-part taxon-name-part-type="genus" reg="Miarus">Miarus</tp:taxon-name-part><tp:taxon-name-part taxon-name-part-type="species" reg="ajugae">ajugae</tp:taxon-name-part></tp:taxon-name></italic> pupa habitus. <bold>102</bold> Ventral view <bold>103</bold> Lateral view <bold>104</bold> Dorsal view. Abbreviations: <italic>d</italic> – dorsal s., <italic>ds</italic> – discal s., <italic>es</italic> – epistomal s., <italic>fes</italic> – femoral s., <italic>l</italic>, <italic>ls</italic> – lateral s., <italic>os</italic> – orbital s., <italic>pas</italic> – postantennal s., <italic>pls</italic> – posterolateral s., <italic>rs</italic> – rostral s., <italic>sls</italic> – super lateral s., <italic>sos</italic> – super orbital s., <italic>v</italic> – ventral s., <italic>vs</italic> – vertical s., ur – urogomphi.</p></caption><graphic xmlns:xlink="http://www.w3.org/1999/xlink" xlink:href="zookeys-808-023-g060.jpg" position="float" orientation="portrait" xlink:type="simple" id="oo_250313.jpg"/></fig><p><italic>Chaetotaxy</italic>: setae piliform, greyish to dark brown, different in length, short to medium size. Head capsule with one <italic>vs</italic>, one <italic>sos</italic>, and four <italic>os</italic> of different length (fourth placed on eye spots). Rostrum with one <italic>pas</italic>, and three <italic>rs</italic> (<italic>rs<sub>1</sub></italic> and <italic>rs<sub>2</sub></italic> placed medially, <italic>rs<sub>3</sub></italic> more apically) and one <italic>es</italic> (Figs <xref ref-type="fig" rid="F60">102</xref>, <xref ref-type="fig" rid="F60">103</xref>). Pronotum with: two <italic>as</italic>, two <italic>ds</italic>, one <italic>ls</italic>, two <italic>sls</italic>, and three <italic>pls</italic> (Figs <xref ref-type="fig" rid="F60">103</xref>, <xref ref-type="fig" rid="F60">104</xref>). All setae of prothorax equal in length (Fig. <xref ref-type="fig" rid="F60">104</xref>). Dorsal parts of meso- and metathorax with three setae placed medially. Apex of each femora with one <italic>fes</italic> (Figs <xref ref-type="fig" rid="F60">102</xref>, <xref ref-type="fig" rid="F60">103</xref>). Abdominal segments I–VIII with two setae laterally and four medium <!--PageBreak--><!--PageBreak-->long setae ventrally. Dorsal parts of abdominal segments I–VII with five setae: <italic>d<sub>1</sub></italic> placed antero-medially, <italic>d<sub>2</sub></italic>–<italic><sub>4</sub></italic> postero-medially, <italic>d<sub>5</sub></italic> postero-laterally, and abdominal segment VIII with only three setae dorsally. Abdominal segment IX with four micro-setae ventrally.</p><!--PageBreak--><!--PageBreak--></tp:treatment-sec></tp:taxon-treatment>
